# Supplementary material for: Identification of a short, single site matriglycan that maintains neuromuscular function in the mouse
Source: bioRxiv. 2023 Dec 21:2023.12.20.572361. Preprint. [Version 1] doi: 10.1101/2023.12.20.572361 (PMC10769215; doi:10.1101/2023.12.20.572361)
Supplement: Supplement 4 [file media-4.xlsx]

## Sheet: sTable3_T315A_T317A
315.317
	Observed #	Expected #	Observed %	Expected %
Het	118	110	0.536	0.5
WT	80	55	0.364	0.25
Mut	22	55	0.1	0.25
Total:	220	220	1	1
