# Supplementary material for: Identification of a short, single site matriglycan that maintains neuromuscular function in the mouse
Source: bioRxiv. 2023 Dec 21:2023.12.20.572361. Preprint. [Version 1] doi: 10.1101/2023.12.20.572361 (PMC10769215; doi:10.1101/2023.12.20.572361)
Supplement: Supplement 5 [file media-5.xlsx]

## Sheet: sTable4_T377A_T379A
377.379
	Observed #	Expected #	Observed %	Expected %
Het	111	119.5	0.464	0.5
WT	75	59.75	0.314	0.25
Mut	53	59.75	0.222	0.25
Total:	239	239	1	1
