# Supplementary material for: Identification of a short, single site matriglycan that maintains neuromuscular function in the mouse
Source: bioRxiv. 2023 Dec 21:2023.12.20.572361. Preprint. [Version 1] doi: 10.1101/2023.12.20.572361 (PMC10769215; doi:10.1101/2023.12.20.572361)
Supplement: Supplement 7 [file media-7.xlsx]

## Sheet: sTable5_LARGE1_OE_HEK
T: Protein names	T: Gene names	N: Peptides	N: Razor + unique peptides	N: Unique peptides	N: Sequence coverage [%]	N: Unique + razor sequence coverage [%]	N: Unique sequence coverage [%]	N: Mol. weight [kDa]	N: Q-value	N: Score	N: Intensity	N: MS/MS count
Heat shock 70 kDa protein 1A;Heat shock 70 kDa protein 1B	HSPA1A;HSPA1B;HEL-S-103	45	45	28	80.2	80.2	48.5	70.051	0	323.31	561700000000	1643
Actin, cytoplasmic 1;Actin, cytoplasmic 1, N-terminally processed;Actin, cytoplasmic 2;Actin, cytoplasmic 2, N-terminally processed	ACTB;ACTG1;PS1TP5BP1	22	22	0	69.1	69.1	0	41.736	0	323.31	378230000000	870
Alpha-enolase;Enolase	ENO1	34	34	24	75.6	75.6	61.8	47.168	0	323.31	366480000000	1082
Heat shock protein HSP 90-alpha	EL52;HSP90AA1	45	45	25	59.4	59.4	42.2	84.659	0	323.31	296250000000	839
78 kDa glucose-regulated protein	HSPA5;HEL-S-89n	35	35	35	63.1	63.1	63.1	72.332	0	323.31	290600000000	1161
Ubiquitin-40S ribosomal protein S27a;Ubiquitin;40S ribosomal protein S27a;Ubiquitin-60S ribosomal protein L40;Ubiquitin;60S ribosomal protein L40;Polyubiquitin-B;Ubiquitin;Polyubiquitin-C;Ubiquitin	RPS27A;HEL112;UbC;UBC;DKFZp434K0435;UBB;UBA52	7	7	2	50.6	50.6	20.5	17.905	0	305.99	272730000000	456
Glyceraldehyde-3-phosphate dehydrogenase	HEL-S-162eP;GAPDH	22	22	13	81.8	81.8	60.9	36.053	0	323.31	266610000000	670
Elongation factor 1-alpha;Elongation factor 1-alpha 1;Putative elongation factor 1-alpha-like 3	EEF1A1L14;EEF1A1;EEF1A1P5	19	19	1	68.6	68.6	7	43.024	0	313.52	247490000000	589
Vimentin	VIM;HEL113	39	39	4	67.6	67.6	3	53.651	0	323.31	234710000000	918
Tubulin beta-4B chain	TUBB2C;TUBB4B	22	22	1	59.6	59.6	2.7	49.839	0	323.31	227320000000	702
Glycosyltransferase-like protein LARGE1;Xylosyltransferase LARGE;Beta-1,3-glucuronyltransferase LARGE	LARGE	36	36	35	55.1	55.1	53.9	80.54	0	323.31	226130000000	914
Histone H4	HIST1H4H;HIST1H4A	8	8	8	46.6	46.6	46.6	11.367	0	82.986	215000000000	624
Peroxiredoxin-1	PRDX1	16	16	14	65.3	65.3	55.8	22.11	0	184.27	204840000000	431
Histone H1.4;Histone H1.3	HIST1H1E;HIST1H1D	10	10	2	28.8	28.8	11.4	21.893	0	55.805	196940000000	134
Endoplasmin	TRA1;HEL-S-125m;HSP90B1	41	39	39	55	53.2	53.2	92.339	0	323.31	180380000000	1432
Peptidyl-prolyl cis-trans isomerase;Peptidyl-prolyl cis-trans isomerase A;Peptidyl-prolyl cis-trans isomerase A, N-terminally processed	HEL-S-69p;PPIA	12	12	12	67.3	67.3	67.3	18.012	0	224.89	177740000000	609
Poly [ADP-ribose] polymerase 1	PARP1	46	46	46	57.4	57.4	57.4	113.08	0	323.31	176400000000	639
Pyruvate kinase;Pyruvate kinase PKM	HEL-S-30;PKM;PKM2	34	34	4	64	64	9.4	57.936	0	323.31	173510000000	822
Histone H2B;Histone H2B type 2-E;Histone H2B type 1-B;Histone H2B type 1-O;Histone H2B type 1-J;Histone H2B type 3-B	HIST1H2BJ;HIST2H2BE;HIST1H2BB;HIST1H2BO;HIST3H2BB	7	7	2	46.8	46.8	7.9	13.904	0	77.481	167440000000	836
Heat shock protein HSP 90-beta	HSP90AB1	43	26	16	61.2	44.3	30.7	83.263	0	323.31	166520000000	564
Exportin-2	CSE1L	27	27	27	31.4	31.4	31.4	110.42	0	323.31	165660000000	757
Malate dehydrogenase;Malate dehydrogenase, mitochondrial	MDH2	16	16	16	68.2	68.2	68.2	31.969	0	280.36	154560000000	537
Heat shock cognate 71 kDa protein	HSPA8;HEL-S-72p	33	30	1	71.7	67.5	2.6	70.898	0	323.31	150820000000	654
Triosephosphate isomerase	HEL-S-49;TPI1	17	17	17	83.9	83.9	83.9	26.669	0	323.31	141440000000	522
Phosphoglycerate kinase;Phosphoglycerate kinase 1	HEL-S-68p;PGK1	22	22	22	61.2	61.2	61.2	44.614	0	323.31	141050000000	584
Protein disulfide-isomerase A4	PDIA4;ERP70	39	39	39	52.4	52.4	52.4	72.932	0	323.31	138310000000	695
ATP synthase subunit beta;ATP synthase subunit beta, mitochondrial	HEL-S-271;ATP5B	27	27	27	73.5	73.5	73.5	56.559	0	323.31	131160000000	815
Ubiquitin-like modifier-activating enzyme 1	UBE1;UBA1	37	37	37	55.3	55.3	55.3	117.85	0	323.31	129180000000	796
Elongation factor 2	EEF2	37	37	36	57	57	55.8	95.337	0	323.31	126870000000	740
Heterogeneous nuclear ribonucleoprotein K	HNRNPK;HNRPK	25	25	0	67.6	67.6	0	50.976	0	323.31	125320000000	467
DNA-dependent protein kinase catalytic subunit	PRKDC	130	130	130	38.7	38.7	38.7	469.08	0	323.31	124560000000	1394
14-3-3 protein zeta/delta	YWHAZ	18	15	15	61.6	58.4	58.4	27.745	0	323.31	121700000000	447
Histone H2A;Histone H2A type 1-J;Histone H2A type 1-H;Histone H2A.J;Histone H2A type 2-C;Histone H2A type 2-A;Histone H2A type 1;Histone H2A type 1-D	HIST1H2AH;H2AFJ;HIST1H2AK;HIST1H2AJ;HIST2H2AC;HIST2H2AA3;HIST1H2AG;HIST1H2AD	7	7	1	41.4	41.4	8.6	13.906	0	147.79	117520000000	68
Cytoplasmic dynein 1 heavy chain 1	DYNC1H1	144	144	144	39	39	39	532.4	0	323.31	110070000000	1484
Tubulin alpha-1B chain	TUBA1B	21	21	0	65.6	65.6	0	50.151	0	323.31	106750000000	997
Heat shock 70 kDa protein 6	HSPA6	15	5	5	25.2	14.8	14.8	71.003	0	17.934	106280000000	59
Filamin-A	FLNA;FLJ00119	91	91	88	54.7	54.7	53.9	280.74	0	323.31	103200000000	1279
T-complex protein 1 subunit theta	CCT8	30	30	30	60.8	60.8	60.8	59.62	0	323.31	98591000000	508
ATP synthase subunit alpha;ATP synthase subunit alpha, mitochondrial	HEL-S-123m;ATP5A1	20	20	20	40	40	40	59.75	0	323.31	92222000000	426
Calreticulin	HEL-S-99n;CALR	14	14	14	64.3	64.3	64.3	46.918	0	323.31	92029000000	497
Creatine kinase B-type	HEL-S-29;CKB;HEL-211	18	18	18	69	69	69	42.644	0	323.31	90973000000	674
Probable ATP-dependent RNA helicase DDX17	DDX17	29	29	21	50.2	50.2	39.8	80.253	0	323.31	90324000000	429
Fructose-bisphosphate aldolase;Fructose-bisphosphate aldolase A	HEL-S-87p;ALDOA	19	19	17	59.1	59.1	51.4	39.42	0	323.31	89268000000	113
Nucleolin	NCL	26	26	26	41.1	41.1	41.1	76.613	0	323.31	88191000000	464
Protein disulfide-isomerase;Protein disulfide-isomerase A3	HEL-S-269;PDIA3	29	29	24	63.3	63.3	55.6	54.102	0	323.31	87847000000	347
Ubiquitin carboxyl-terminal hydrolase;Ubiquitin carboxyl-terminal hydrolase isozyme L1	HEL-117;UCHL1	13	13	13	77.6	77.6	77.6	24.824	0	323.31	87620000000	164
Myosin-9	MYH9	95	95	6	51.2	51.2	5.8	226.53	0	323.31	87413000000	1165
60S acidic ribosomal protein P2	RPLP2	10	10	9	95.7	95.7	80.9	11.665	0	323.31	86810000000	196
Heterogeneous nuclear ribonucleoprotein D0	HNRNPD;HNRPD	7	7	7	39	39	39	23.811	0	242.79	83488000000	270
Phosphoglycerate mutase;Phosphoglycerate mutase 1	PGAM1;hCG_2015269	16	16	16	73.6	73.6	73.6	28.804	0	323.31	83387000000	408
Fatty acid synthase;[Acyl-carrier-protein] S-acetyltransferase;[Acyl-carrier-protein] S-malonyltransferase;3-oxoacyl-[acyl-carrier-protein] synthase;3-oxoacyl-[acyl-carrier-protein] reductase;3-hydroxyacyl-[acyl-carrier-protein] dehydratase;Enoyl-[acyl-carrier-protein] reductase;Oleoyl-[acyl-carrier-protein] hydrolase	FASN	72	72	72	39.2	39.2	39.2	273.2	0	323.31	83063000000	795
Stress-70 protein, mitochondrial	HEL-S-124m;HSPA9	29	29	1	50.2	50.2	2.1	72.4	0	323.31	82706000000	501
Elongation factor 1-gamma	EEF1G	16	16	16	39.8	39.8	39.8	50.118	0	210.25	82174000000	217
Transcription intermediary factor 1-beta	TRIM28	25	25	25	59.4	59.4	59.4	88.549	0	323.31	80359000000	715
40S ribosomal protein S3	RPS3	12	12	12	53.5	53.5	53.5	26.688	0	134.32	78705000000	294
Histone H3.2	HIST2H3A	5	5	1	43.4	43.4	23.5	15.388	0	54.78	78591000000	54
60 kDa heat shock protein, mitochondrial	HSPD1	34	34	34	70.5	70.5	70.5	61.054	0	323.31	77308000000	717
Tubulin beta chain	TUBB;XTP3TPATP1	20	3	3	57.7	12.7	12.7	47.766	0	54.108	77258000000	255
Interleukin enhancer-binding factor 3	ILF3	37	37	2	61.5	61.5	7.3	95.337	0	323.31	76990000000	658
Heat shock 70 kDa protein 4	HSPA4;HEL-S-5a	46	46	43	63.9	63.9	59.3	94.33	0	323.31	73485000000	644
Heterogeneous nuclear ribonucleoprotein H;Heterogeneous nuclear ribonucleoprotein H, N-terminally processed	HNRNPH1;DKFZp686A15170	14	14	7	46.5	46.5	27.2	49.229	0	323.31	73136000000	542
D-3-phosphoglycerate dehydrogenase	PHGDH;HEL-S-113;PGDH3	23	23	23	44.7	44.7	44.7	56.65	0	314.81	71559000000	316
Profilin-1	PFN1	5	5	5	50	50	50	15.054	0	133.3	71015000000	377
Heterogeneous nuclear ribonucleoproteins C1/C2;Heterogeneous nuclear ribonucleoprotein C-like 2	HNRNPC;HNRNPCL2;hCG_1641229	14	14	1	43.1	43.1	10.1	33.67	0	295.63	68739000000	388
Heterogeneous nuclear ribonucleoproteins A2/B1	HNRNPA2B1;HNRPA2B1	23	23	23	73.4	73.4	73.4	37.429	0	323.31	68394000000	200
Protein deglycase DJ-1	HEL-S-67p;PARK7	14	14	14	65.6	65.6	65.6	19.891	0	132.06	68291000000	222
Annexin A2;Annexin;Putative annexin A2-like protein	ANXA2;HEL-S-270;ANXA2P2	21	21	21	51.6	51.6	51.6	38.604	0	323.31	67679000000	364
14-3-3 protein epsilon	HEL2;YWHAE;YWHAE/FAM22B fusion;YWHAE/FAM22A fusion	25	25	22	77.3	77.3	74.1	29.174	0	323.31	67369000000	713
Cofilin-1	CFL1;HEL-S-15	11	11	9	67.1	67.1	48.3	16.811	0	256.22	67049000000	303
Stress-induced-phosphoprotein 1	HEL-S-94n;STIP1	25	25	25	52.3	52.3	52.3	62.639	0	323.31	66465000000	379
Protein disulfide-isomerase A6	PDIA6	16	16	16	42.3	42.3	42.3	48.121	0	323.31	66363000000	466
Prelamin-A/C;Lamin-A/C	LMNA	34	34	34	48.6	48.6	48.6	74.139	0	323.31	65015000000	357
Tubulin beta-2B chain	TUBB2B;DKFZp566F223	21	7	1	60.4	25.6	2.7	49.953	0	323.31	64419000000	365
GTP-binding nuclear protein Ran	RAN	8	8	8	26.6	26.6	26.6	26.224	0	50.336	62683000000	119
Nucleoside diphosphate kinase A	NME1;NME2	8	8	3	61.8	61.8	25	17.149	0	87.45	62416000000	121
UHRF1-binding protein 1	UHRF1BP1	6	6	6	6.4	6.4	6.4	159.48	0	45.916	62322000000	19
Adenosylhomocysteinase	AHCY	18	18	18	41.4	41.4	41.4	47.716	0	146.47	61304000000	180
Heterogeneous nuclear ribonucleoprotein U	HNRNPU;HNRPU	24	24	23	38.4	38.4	37.7	90.583	0	323.31	60376000000	367
Clathrin heavy chain;Clathrin heavy chain 1	CLTC	55	55	43	39.6	39.6	33.9	192.06	0	323.31	59392000000	680
Tubulin beta-8 chain;Tubulin beta-8 chain-like protein LOC260334	TUBB8	11	3	3	27	13.1	13.1	49.775	0	323.31	59264000000	210
L-lactate dehydrogenase;L-lactate dehydrogenase A chain	HEL-S-133P;LDHA	14	13	13	43.1	39.5	39.5	36.688	0	214.81	57275000000	215
Voltage-dependent anion-selective channel protein 1	VDAC1	17	17	17	68.9	68.9	68.9	30.772	0	323.31	56853000000	628
Signal recognition particle subunit SRP72	HEL103;SRP72	15	15	15	32.2	32.2	32.2	74.605	0	278.68	55625000000	184
Voltage-dependent anion-selective channel protein 2	VDAC2	15	15	15	62.9	62.9	62.9	31.566	0	323.31	55416000000	393
Lamin-B1	LMNB1	34	34	33	62.3	62.3	60.1	66.408	0	323.31	54754000000	422
T-complex protein 1 subunit gamma	CCT3	29	29	20	74.6	74.6	53	55.674	0	323.31	53401000000	349
Protein disulfide-isomerase	P4HB	25	25	25	61	61	61	57.116	0	323.31	53030000000	498
Cytoskeleton-associated protein 4	CKAP4	27	27	27	57.5	57.5	57.5	66.022	0	323.31	52735000000	307
Hypoxia up-regulated protein 1	HYOU1	36	36	30	53.1	53.1	46.2	111.33	0	323.31	52628000000	560
Brain acid soluble protein 1	BASP1	10	10	10	54.6	54.6	54.6	22.693	0	323.31	52343000000	140
T-complex protein 1 subunit delta	CCT4	23	23	23	63.6	63.6	63.6	52.33	0	323.31	52204000000	447
C-1-tetrahydrofolate synthase, cytoplasmic;Methylenetetrahydrofolate dehydrogenase;Methenyltetrahydrofolate cyclohydrolase;Formyltetrahydrofolate synthetase;C-1-tetrahydrofolate synthase, cytoplasmic, N-terminally processed	MTHFD1	38	38	38	50.7	50.7	50.7	101.53	0	323.31	51906000000	498
14-3-3 protein theta	YWHAQ	17	14	14	59.2	55.9	55.9	27.764	0	323.31	51884000000	326
Transketolase	HEL107;TKT	16	16	6	43.9	43.9	16	62.878	0	323.31	51851000000	279
T-complex protein 1 subunit beta	HEL-S-100n;CCT2	28	28	28	69.3	69.3	69.3	57.488	0	323.31	51575000000	540
T-complex protein 1 subunit alpha	TCP1	30	30	30	71.8	71.8	71.8	60.343	0	323.31	50864000000	392
Poly(rC)-binding protein 1	PCBP1	8	8	6	44.7	44.7	36	37.497	0	323.31	50424000000	168
Calnexin	CANX	23	23	23	37.7	37.7	37.7	67.567	0	323.31	50335000000	243
60S ribosomal protein L7a	RPL7A;RP-L7a	14	14	14	38.3	38.3	38.3	29.995	0	188.38	49112000000	143
T-complex protein 1 subunit eta	CCT7	26	26	26	61.1	61.1	61.1	59.34	0	323.31	48985000000	528
L-lactate dehydrogenase B chain;L-lactate dehydrogenase	LDHB	15	15	14	40.7	40.7	37.1	36.638	0	211.31	48926000000	291
Guanine nucleotide-binding protein subunit beta-2-like 1;Guanine nucleotide-binding protein subunit beta-2-like 1, N-terminally processed	GNB2L1	18	18	11	76.3	76.3	47.3	35.076	0	306.33	48310000000	292
Prohibitin	HEL-S-54e;PHB	10	10	10	48.5	48.5	48.5	29.82	0	92.778	47816000000	252
40S ribosomal protein SA	RPSA;LOC388524	9	9	9	49.4	49.4	49.4	29.404	0	141.49	47548000000	183
ATP-dependent RNA helicase A	DHX9	36	36	36	45.9	45.9	45.9	140.96	0	323.31	47044000000	549
High mobility group protein B2	HMGB2	10	10	10	32.7	32.7	32.7	23.904	0	93.452	44595000000	100
Nuclear autoantigenic sperm protein	NASP	38	38	38	75.4	75.4	75.4	85.237	0	323.31	43968000000	334
60S ribosomal protein L12	RPL12;hCG_21173	8	8	8	58.8	58.8	58.8	17.818	0	198.47	43683000000	131
	CALM1;CALM2;CALM3	9	9	9	79.2	79.2	79.2	16.837	0	278.86	43472000000	161
Splicing factor, proline- and glutamine-rich	SFPQ	22	22	21	37.1	37.1	35.9	76.188	0	323.31	43209000000	302
Transitional endoplasmic reticulum ATPase	HEL-S-70;VCP;DKFZp434K0126	37	37	37	61.4	61.4	61.4	89.321	0	323.31	41558000000	466
ATP-citrate synthase	ACLY;ACLY variant protein	29	29	29	38.2	38.2	38.2	120.84	0	297.7	41557000000	338
Peroxiredoxin-6	HEL-S-128m;PRDX6	15	15	15	63.4	63.4	63.4	25.035	0	247.24	41553000000	251
X-ray repair cross-complementing protein 6	XRCC6;G22P1	26	26	26	43.8	43.8	43.8	69.842	0	323.31	41225000000	402
Peptidyl-prolyl cis-trans isomerase FKBP4;Peptidyl-prolyl cis-trans isomerase FKBP4, N-terminally processed	FKBP4	23	23	23	56.6	56.6	56.6	51.804	0	323.31	41011000000	292
Thioredoxin	TXN	5	5	5	45.7	45.7	45.7	11.737	0	19.862	40541000000	114
Elongation factor 1-delta	EEF1D	12	12	1	31.4	31.4	3.8	69.282	0	140.42	40368000000	117
Elongation factor Tu, mitochondrial	TUFM	23	23	23	55.1	55.1	55.1	49.541	0	323.31	39875000000	394
Heterogeneous nuclear ribonucleoprotein L	HNRNPL	24	24	16	65.4	65.4	42.7	61.926	0	323.31	39695000000	242
T-complex protein 1 subunit epsilon	HEL-S-69;CCT5	31	31	2	71.8	71.8	7.1	59.468	0	323.31	39328000000	414
T-complex protein 1 subunit zeta	CCT6A	23	23	18	63.5	63.5	56	57.761	0	323.31	39090000000	362
Leucine-rich PPR motif-containing protein, mitochondrial	LRPPRC	50	50	50	44.5	44.5	44.5	157.9	0	323.31	38699000000	560
Filamin-B	FLNB;DKFZp686A1668	89	87	85	55.5	55.1	53.8	278.16	0	323.31	38683000000	799
Alpha-actinin-4	ACTN4	36	36	23	54.6	54.6	38	104.85	0	323.31	38387000000	361
40S ribosomal protein S3a	RPS3A	14	14	14	53	53	53	29.975	0	119.7	38023000000	141
Superoxide dismutase [Cu-Zn]	HEL-S-44;SOD1	5	5	5	42.9	42.9	42.9	15.936	0	118.42	38019000000	73
Eukaryotic translation initiation factor 5A-1;Eukaryotic translation initiation factor 5A;Eukaryotic translation initiation factor 5A-1-like	EIF5A;EIF5AL1	12	12	12	61.7	61.7	61.7	16.832	0	205.36	37909000000	126
Non-POU domain-containing octamer-binding protein	NONO	21	20	20	50.7	49	49	54.287	0	323.31	37855000000	579
40S ribosomal protein S6	RPS6	6	6	6	25.3	25.3	25.3	28.708	0	67.267	37718000000	102
Sodium/potassium-transporting ATPase subunit alpha-1	ATP1A1	29	29	16	37.4	37.4	21.7	112.89	0	323.31	37200000000	301
Heterogeneous nuclear ribonucleoprotein M	HNRNPM;ORF	24	24	15	38.9	38.9	23	77.515	0	293.67	37154000000	349
Neutral alpha-glucosidase AB	GANAB;HEL-S-164nA	30	30	4	43.1	43.1	5.3	96.215	0	323.31	36984000000	418
Matrin-3	MATR3;DKFZp686K23100	23	23	23	40.6	40.6	40.6	94.622	0	323.31	36683000000	458
Heterogeneous nuclear ribonucleoprotein Q	SYNCRIP	18	18	2	35.8	35.8	7.2	69.601	0	323.31	36643000000	366
Thioredoxin-dependent peroxide reductase, mitochondrial	PRDX3	11	11	11	41	41	41	27.692	0	217.51	36481000000	172
Rab GDP dissociation inhibitor alpha	GDI1	23	15	15	66.9	49.7	49.7	50.582	0	323.31	35762000000	326
Poly(rC)-binding protein 2	PCBP2	8	6	0	44.4	35.9	0	38.58	0	147.5	35704000000	212
40S ribosomal protein S2	RPS2;rps2	9	9	6	41	41	29.4	31.324	0	55.822	35553000000	149
		3	3	3	4.6	4.6	4.6	74.941	0	20.952	35499000000	126
Heterogeneous nuclear ribonucleoprotein A3	HNRPA3;HNRNPA3;D10S102	11	11	10	38.7	38.7	31.9	34.189	0	250.95	35239000000	92
		12	11	1	29.6	28.5	3.2	66.231	0	323.31	35038000000	209
Histone H2B type 2-F;Histone H2B type 1-D;Histone H2B;Histone H2B type 1-C/E/F/G/I;Histone H2B type 1-K;Histone H2B type 1-H;Histone H2B type 1-N;Histone H2B type 1-M;Histone H2B type 1-L;Histone H2B type F-S	HIST2H2BF;HIST1H2BD;HIST1H2BM;HIST1H2BN;HIST1H2BI;HIST1H2BK;HIST1H2BC;HIST1H2BH;HIST1H2BL;H2BFS	7	2	2	46.8	7.9	7.9	13.92	0	5.2113	34630000000	38
Far upstream element-binding protein 2	KHSRP	24	24	23	43.5	43.5	41.5	73.114	0	323.31	34552000000	265
Heat shock protein 75 kDa, mitochondrial	TRAP1	21	21	21	43.2	43.2	43.2	79.992	0	323.31	34517000000	251
40S ribosomal protein S20	RPS20	5	5	5	45.4	45.4	45.4	13.373	0	23.187	34431000000	64
Aspartate--tRNA ligase, cytoplasmic	DARS	21	21	21	50.9	50.9	50.9	57.136	0	302.88	34414000000	194
Proliferation-associated protein 2G4	PA2G4	19	19	19	51.5	51.5	51.5	43.786	0	300.66	34208000000	287
Transgelin-2	TAGLN2	13	13	13	76.9	76.9	76.9	22.391	0	266.04	34050000000	329
Sarcoplasmic/endoplasmic reticulum calcium ATPase 2	ATP2A2	29	29	25	38.7	38.7	32.7	114.76	0	323.31	34027000000	350
60S ribosomal protein L4	RPL4	14	14	14	31.7	31.7	31.7	48.995	0	121.16	33894000000	221
Small ubiquitin-related modifier 3	SUMO3	2	2	1	17	17	8.8	16.956	0	25.811	33523000000	26
Glutathione S-transferase P	HEL-S-22;GSTP1	11	11	8	61	61	39	23.356	0	323.31	33486000000	77
Cullin-associated NEDD8-dissociated protein 1	CAND1	35	35	32	37.5	37.5	35.6	136.32	0	320.12	33353000000	415
RuvB-like 2	RUVBL2	23	23	16	62	62	40.4	51.156	0	206.22	33258000000	261
Myosin-10	MYH10	70	58	56	39.9	34.1	33.2	229	0	323.31	33232000000	589
Four and a half LIM domains protein 1	FHL1	9	9	9	45.7	45.7	45.7	31.895	0	282.64	33179000000	132
Single-stranded DNA-binding protein;Single-stranded DNA-binding protein, mitochondrial	SSBP1	6	6	6	46.6	46.6	46.6	17.359	0	164.54	32944000000	139
Proliferating cell nuclear antigen	PCNA	9	9	9	57.9	57.9	57.9	28.715	0	296.47	32929000000	298
BTB/POZ domain-containing protein KCTD12	KCTD12	14	14	14	58.5	58.5	58.5	35.7	0	283.28	32905000000	213
DNA replication licensing factor MCM2;DNA helicase	MCM2	27	27	27	43.9	43.9	43.9	101.89	0	323.31	32763000000	351
DNA topoisomerase 2-alpha	TOP2A	47	47	38	38.9	38.9	33.8	174.38	0	323.31	32692000000	471
Glucosidase 2 subunit beta	PRKCSH	17	17	17	49	49	49	60.192	0	323.31	32588000000	389
Hepatoma-derived growth factor	HDGF	16	16	16	66.2	66.2	66.2	26.805	0	323.31	32510000000	202
Plastin-2	HEL-S-37;LCP1	25	25	21	52	52	46.4	70.289	0	323.31	32480000000	334
6-phosphogluconate dehydrogenase, decarboxylating	PGD	19	19	19	56.9	56.9	56.9	53.139	0	159.81	32349000000	159
Spliceosome RNA helicase DDX39B	DDX39B;hCG_2005638	15	15	6	39.5	39.5	15.7	48.991	0	107.01	32311000000	320
	SPTAN1	97	97	1	52.3	52.3	0.8	282.83	0	323.31	32290000000	721
40S ribosomal protein S11	RPS11	8	8	8	41.1	41.1	41.1	18.431	0	59.284	32280000000	88
Epiplakin	EPPK1	66	62	62	39.5	34.5	34.5	553.12	0	323.31	32214000000	643
Talin-1	TLN1	83	83	78	54.3	54.3	52	269.76	0	323.31	32180000000	839
Plectin	PLEC;PLEC1	102	102	89	29.3	29.3	25.6	531.78	0	323.31	32159000000	683
40S ribosomal protein S8	RPS8	10	10	10	48.6	48.6	48.6	24.205	0	157.75	32120000000	98
60S ribosomal protein L18	RPL18	6	6	6	36	36	36	18.732	0	68.391	32063000000	129
Eukaryotic translation initiation factor 2 subunit 3;Putative eukaryotic translation initiation factor 2 subunit 3-like protein	EIF2S3;EIF2S3L	16	16	16	43	43	43	51.109	0	188.7	31730000000	143
Lamina-associated polypeptide 2, isoform alpha;Thymopoietin;Thymopentin	TMPO	26	26	18	64.3	64.3	48.6	75.491	0	323.31	31459000000	324
Splicing factor 3B subunit 2	SF3B2;DKFZp781L0540	28	28	28	41.9	41.9	41.9	100.23	0	323.31	31284000000	265
Electron transfer flavoprotein subunit alpha, mitochondrial	ETFA	12	12	12	51.4	51.4	51.4	35.079	0	253.1	31067000000	264
Serine/arginine repetitive matrix protein 2	SRRM2;KIAA0324	42	42	42	21.9	21.9	21.9	299.61	0	323.31	30754000000	391
Bifunctional glutamate/proline--tRNA ligase;Glutamate--tRNA ligase;Proline--tRNA ligase	EPRS	46	46	46	39.4	39.4	39.4	170.59	0	323.31	30697000000	400
60S ribosomal protein L22	RPL22	6	6	6	53.1	53.1	53.1	14.818	0	121.18	30659000000	88
Serine/arginine-rich splicing factor 1	SRSF1	11	11	11	42.9	42.9	42.9	25.624	0	58.009	30449000000	244
Heterogeneous nuclear ribonucleoprotein R	HNRNPR;HNRPR;DKFZp686A13234	18	13	8	33.6	26.1	16.3	70.942	0	269.49	30344000000	407
Eukaryotic initiation factor 4A-I	EIF4A1	22	22	14	63.3	63.3	42.1	46.153	0	182.79	30014000000	250
Nuclear mitotic apparatus protein 1	NUMA1;NUMA1 variant protein	68	68	68	43.9	43.9	43.9	236.51	0	323.31	29988000000	484
40S ribosomal protein S4;40S ribosomal protein S4, X isoform;40S ribosomal protein S4, Y isoform 2	RPS4X;RPS4Y2	10	10	10	41.2	41.2	41.2	27.259	0	146.7	29690000000	196
60S ribosomal protein L6	RPL6	11	11	11	31.2	31.2	31.2	32.741	0	42.103	29554000000	93
Splicing factor 3B subunit 1	SF3B1	44	44	44	42.9	42.9	42.9	145.83	0	323.31	29529000000	460
40S ribosomal protein S14	RPS14	7	7	7	58	58	58	16.159	0	115.95	29448000000	89
26S proteasome non-ATPase regulatory subunit 1	PSMD1	33	33	33	46.3	46.3	46.3	105.84	0	323.31	29341000000	393
Alanine--tRNA ligase, cytoplasmic	AARS	31	31	31	48.8	48.8	48.8	106.81	0	323.31	29282000000	341
ADP/ATP translocase 2;ADP/ATP translocase 2, N-terminally processed	SLC25A5	13	13	5	37.6	37.6	16.4	32.852	0	26.253	29276000000	136
40S ribosomal protein S12	RPS12	7	7	7	56.8	56.8	56.8	14.515	0	92.429	28767000000	123
Lupus La protein	SSB	20	20	20	40.7	40.7	40.7	46.867	0	283.46	28744000000	150
Fascin	FSCN1	18	18	18	53.5	53.5	53.5	54.529	0	323.31	28520000000	202
	TPM3;DKFZp686J1372	17	17	2	50.8	50.8	8.9	29.032	0	268.59	28389000000	187
Peroxiredoxin-5, mitochondrial	HEL-S-55;PRDX5	10	10	10	73.5	73.5	73.5	17.031	0	96.076	27986000000	288
High mobility group protein B1	HMGB1	11	11	11	31.6	31.6	31.6	18.311	0	248.25	27911000000	76
60S ribosomal protein L14	RPL14	5	5	1	28	28	7.3	23.646	0	40.777	27812000000	91
60S ribosomal protein L5	RPL5	13	13	13	62.6	62.6	62.6	27.045	0	65.219	27790000000	215
Hsc70-interacting protein;Putative protein FAM10A5;Putative protein FAM10A4	ST13;ST13P5;ST13P4	9	9	9	26.5	26.5	26.5	40.161	0	100.03	27788000000	77
Histone H2A.V;Histone H2A.Z;Histone H2A	H2AFV;H2AFZ	6	4	4	53.9	46.9	46.9	13.509	0	43.967	27653000000	64
Acetyl-CoA acetyltransferase, mitochondrial	ACAT1	21	21	21	61.6	61.6	61.6	45.199	0	323.31	27639000000	212
Histone H3	HIST2H3PS2	3	1	1	19.9	8.1	8.1	15.43	0	3.1951	27632000000	7
Dolichyl-diphosphooligosaccharide--protein glycosyltransferase subunit 1	RPN1	17	17	17	36.7	36.7	36.7	68.606	0	142	27536000000	207
Fructose-bisphosphate aldolase;Fructose-bisphosphate aldolase C	ALDOC	14	12	12	55.2	47.5	47.5	39.455	0	323.31	27499000000	261
RuvB-like 1	RUVBL1	20	20	20	58.6	58.6	58.6	50.215	0	323.31	26868000000	390
Aspartate aminotransferase;Aspartate aminotransferase, mitochondrial	GOT2	12	12	12	35	35	35	41.326	0	158.85	26694000000	176
X-ray repair cross-complementing protein 5	XRCC5	28	28	28	57.9	57.9	57.9	82.704	0	323.31	26635000000	557
Adenylyl cyclase-associated protein;Adenylyl cyclase-associated protein 1	CAP1	18	18	1	57.5	57.5	5.1	49.08	0	323.31	26556000000	315
Ras GTPase-activating-like protein IQGAP1	IQGAP1;hCG_1991735	49	49	49	41.5	41.5	41.5	189.28	0	323.31	26483000000	467
Gamma-enolase;Enolase	ENO2	16	12	11	60.4	47.7	45.9	47.268	0	275.47	26398000000	252
Lactoylglutathione lyase	HEL-S-74	10	10	2	60.9	60.9	15.2	20.719	0	215.23	26361000000	162
Peroxisomal multifunctional enzyme type 2;(3R)-hydroxyacyl-CoA dehydrogenase;Enoyl-CoA hydratase 2	HSD17B4	24	24	8	43.3	43.3	10.2	79.685	0	323.31	26201000000	271
Staphylococcal nuclease domain-containing protein 1	SND1	30	30	12	48.7	48.7	22.7	99.67	0	323.31	26179000000	303
Moesin	HEL70;MSN	26	26	20	45.9	45.9	36.4	67.819	0	323.31	26132000000	427
Aconitate hydratase, mitochondrial	ACO2	29	29	29	53.6	53.6	53.6	85.424	0	323.31	26017000000	257
Vinculin	VCL;HEL114	39	39	39	49.3	49.3	49.3	116.72	0	323.31	25947000000	346
Splicing factor 3B subunit 3	SF3B3	28	28	28	36.2	36.2	36.2	135.58	0	323.31	25886000000	298
Pre-mRNA-processing-splicing factor 8	PRPF8	49	49	49	29.3	29.3	29.3	273.6	0	323.31	25664000000	520
Plastin-3	PLS3	22	18	17	46.8	41.3	39	70.81	0	240.85	25548000000	258
116 kDa U5 small nuclear ribonucleoprotein component	EFTUD2;U5-116KD;SNRP116	31	30	30	49.9	48.9	48.9	109.43	0	323.31	25317000000	437
Electron transfer flavoprotein subunit beta	ETFB	12	12	12	49.8	49.8	49.8	27.843	0	166.48	25141000000	167
60S acidic ribosomal protein P0;60S acidic ribosomal protein P0-like	RPLP0;RPLP0P6	11	11	6	46.1	46.1	24.6	34.273	0	196.2	25110000000	245
Serpin H1	SERPINH1	15	15	15	45.5	45.5	45.5	46.44	0	323.31	25049000000	177
Coatomer subunit beta	COPB2	27	27	27	46.4	46.4	46.4	102.49	0	323.31	25012000000	316
FACT complex subunit SPT16	SUPT16H	27	27	27	33.9	33.9	33.9	119.91	0	323.31	24981000000	362
60S ribosomal protein L13a;Putative 60S ribosomal protein L13a protein RPL13AP3	RPL13A;RPL13a;RPL13AP3	6	6	6	25.9	25.9	25.9	23.375	0	14.747	24681000000	99
Peroxiredoxin-4	HEL-S-97n;PRDX4	10	9	9	48.3	45.4	45.4	30.54	0	133.5	24654000000	161
Inosine-5-monophosphate dehydrogenase 2	IMPDH2	22	22	22	54.5	54.5	54.5	55.804	0	286.7	24614000000	208
U5 small nuclear ribonucleoprotein 200 kDa helicase	SNRNP200	52	52	52	31.2	31.2	31.2	244.5	0	323.31	24447000000	479
Activated RNA polymerase II transcriptional coactivator p15	PC4;SUB1	10	10	10	57.5	57.5	57.5	14.395	0	87.466	24422000000	107
MICOS complex subunit MIC60	IMMT	22	22	1	44.6	44.6	5.3	83.677	0	323.31	24116000000	286
FACT complex subunit SSRP1	SSRP1	17	17	17	32.7	32.7	32.7	81.074	0	323.31	24056000000	293
60S ribosomal protein L23a	RPL23A	7	7	7	33.5	33.5	33.5	17.692	0	21.715	24010000000	69
DNA replication licensing factor MCM6	MCM6	25	25	25	35.6	35.6	35.6	92.888	0	310.28	23871000000	273
60S ribosomal protein L10a;Ribosomal protein	RPL10A	8	8	8	35	35	35	24.831	0	110.49	23845000000	159
Small nuclear ribonucleoprotein Sm D2	SNRPD2	8	8	8	48.3	48.3	48.3	13.527	0	234	23801000000	235
Insulin receptor substrate 4	IRS4	27	27	27	43	43	43	133.77	0	323.31	23593000000	312
Heterogeneous nuclear ribonucleoprotein U-like protein 1	HNRPUL1;HNRNPUL1	24	23	23	45.2	44.4	44.4	84.821	0	323.31	23570000000	278
26S protease regulatory subunit 7	PSMC2	25	25	25	61.2	61.2	61.2	48.633	0	323.31	23519000000	376
Heat shock 70 kDa protein 4L	HSPA4L	34	31	30	50.4	45.8	44.1	94.504	0	323.31	23447000000	290
Rho GDP-dissociation inhibitor 1	ARHGDIA;HEL-S-47e	7	7	7	45.1	45.1	45.1	21.517	0	178.11	23296000000	108
Myristoylated alanine-rich C-kinase substrate	MARCKS	10	10	10	43.7	43.7	43.7	31.554	0	323.31	23259000000	62
Beta-actin-like protein 2	ACTBL2	7	3	3	21.5	10.6	10.6	42.003	0	3.9336	23247000000	57
DNA helicase;DNA replication licensing factor MCM5	MCM5	27	27	27	50.5	50.5	50.5	82.285	0	166.31	23160000000	242
Ras-related protein Rab-1B;Putative Ras-related protein Rab-1C	RAB1B;RAB1C	8	8	4	54.2	54.2	27.4	22.171	0	118.56	23089000000	226
Tyrosine--tRNA ligase, cytoplasmic;Tyrosine--tRNA ligase, cytoplasmic, N-terminally processed;Tyrosine--tRNA ligase	YARS	23	23	23	49.2	49.2	49.2	59.143	0	163.24	22910000000	179
Nucleolar protein 56	NOP56	26	26	26	53.4	53.4	53.4	66.049	0	323.31	22739000000	264
Coatomer subunit alpha;Xenin;Proxenin	COPA	28	28	28	35.5	35.5	35.5	138.34	0	323.31	22580000000	374
Urotensin-2	UTS2	1	1	1	8.5	8.5	8.5	10.994	0.0042522	1.7928	22541000000	25
40S ribosomal protein S18	RPS18	7	7	7	38.8	38.8	38.8	17.718	0	52.536	22485000000	66
DNA helicase;DNA replication licensing factor MCM7	MCM7	24	24	24	44.6	44.6	44.6	81.279	0	323.31	22478000000	322
Myosin light polypeptide 6	MYL6	7	7	5	49.7	49.7	33.1	16.29	0	151.59	22357000000	87
Heterogeneous nuclear ribonucleoprotein A1;Heterogeneous nuclear ribonucleoprotein A1, N-terminally processed	HNRPA1;HNRNPA1;hCG_2020860	17	17	1	56.2	56.2	8.9	38.746	0	303.08	22284000000	135
Carbonyl reductase [NADPH] 1	CBR1	11	11	9	57	57	46.6	30.375	0	195.25	22278000000	223
Stathmin	STMN1	5	5	5	43.5	43.5	43.5	9.7931	0	54.42	22201000000	87
Multifunctional protein ADE2;Phosphoribosylaminoimidazole-succinocarboxamide synthase;Phosphoribosylaminoimidazole carboxylase	PAICS	18	18	18	50.8	50.8	50.8	45.651	0	274.87	22143000000	221
Filamin-C	FLNC	65	60	60	39.8	37.4	37.4	291.02	0	323.31	22139000000	440
F-actin-capping protein subunit beta	CAPZB	11	11	11	48.8	48.8	48.8	29.295	0	260.25	22113000000	107
Dolichyl-diphosphooligosaccharide--protein glycosyltransferase subunit 2	RPN2	15	15	15	38.5	38.5	38.5	69.333	0	323.31	22054000000	289
		36	36	2	57.8	57.8	5.1	90.98	0	323.31	21996000000	353
60S ribosomal protein L13	RPL13	6	6	6	29.9	29.9	29.9	24.265	0	52.398	21986000000	61
60S ribosomal protein L7	RPL7;WUGSC:H_RG054D04.1	14	14	14	46.7	46.7	46.7	30.438	0	93.899	21964000000	164
Delta-1-pyrroline-5-carboxylate synthase;Glutamate 5-kinase;Gamma-glutamyl phosphate reductase	ALDH18A1	24	24	24	38.2	38.2	38.2	87.301	0	208.08	21951000000	217
Eukaryotic initiation factor 4A-III;Eukaryotic initiation factor 4A-III, N-terminally processed	EIF4A3;DDX48	19	16	16	57.7	52.1	52.1	46.871	0	140.28	21911000000	323
Protein RCC2	RCC2	16	16	16	40.2	40.2	40.2	56.084	0	323.31	21746000000	150
CTP synthase 1;CTP synthase	CTPS1	23	23	22	51.8	51.8	49.7	66.69	0	269.4	21727000000	204
Pre-mRNA-splicing factor ATP-dependent RNA helicase DHX15	DHX15	23	23	22	35.2	35.2	34.1	90.932	0	181.54	21711000000	318
Pre-mRNA-processing factor 19	PRPF19	13	13	13	55	55	55	55.18	0	323.31	21652000000	211
Heterogeneous nuclear ribonucleoprotein H3	HNRPH3;HNRNPH3	9	8	8	40.5	38.2	38.2	36.925	0	246.35	21625000000	174
60S ribosomal protein L17	RPL17;hCG_24487;RPL17-C18orf32	7	7	7	45	45	45	19.586	0	56.544	21583000000	59
NEDD8-conjugating enzyme Ubc12	UBE2M	5	5	5	30.1	30.1	30.1	20.9	0	94.418	21565000000	144
26S proteasome non-ATPase regulatory subunit 2	PSMD2;DKFZp564A2282	30	30	30	43	43	43	100.2	0	247.59	21375000000	176
Alpha-aminoadipic semialdehyde dehydrogenase	ALDH7A1	17	17	17	47.7	47.7	47.7	58.486	0	249.37	21367000000	194
Annexin A6;Annexin	ANXA6	28	28	3	48.6	48.6	5.5	75.872	0	323.31	21238000000	310
Glutathione reductase, mitochondrial	HEL-75;GSR	14	14	13	44.1	44.1	41	56.256	0	323.31	20982000000	265
Prohibitin-2	PHB2	14	14	14	53.4	53.4	53.4	33.239	0	71.988	20969000000	166
60S ribosomal protein L32	RPL32	4	4	4	28.6	28.6	28.6	15.616	0	40.389	20944000000	23
Insulin-like growth factor 2 mRNA-binding protein 1	IGF2BP1	19	19	17	38.1	38.1	34.1	63.48	0	295.3	20725000000	201
Chromobox protein homolog 3	CBX3	9	9	8	51.9	51.9	43.2	20.811	0	139.54	20670000000	145
Succinate dehydrogenase [ubiquinone] flavoprotein subunit, mitochondrial	SDHA	18	18	18	58.1	58.1	58.1	63.566	0	323.31	20628000000	202
60S ribosomal protein L18a	RPL18A	4	4	4	27	27	27	16.714	0	60.147	20627000000	51
Serine-threonine kinase receptor-associated protein	STRAP	16	16	16	64.3	64.3	64.3	38.438	0	323.31	20597000000	343
Myotrophin	MTPN;DKFZp761E1322	3	3	3	30.5	30.5	30.5	12.895	0	201.59	20585000000	31
3-hydroxyacyl-CoA dehydrogenase type-2	HSD17B10	14	14	14	75.9	75.9	75.9	26.923	0	323.31	20488000000	210
RNA-binding protein FUS	FUS	12	12	10	40.3	40.3	40.3	31.994	0	215.77	20439000000	127
40S ribosomal protein S17	RPS17	8	8	8	12.2	12.2	12.2	64.532	0	188.19	20346000000	239
Leucine--tRNA ligase, cytoplasmic	LARS	31	31	31	34.8	34.8	34.8	134.44	0	323.31	20282000000	370
Trifunctional enzyme subunit alpha, mitochondrial;Long-chain enoyl-CoA hydratase;Long chain 3-hydroxyacyl-CoA dehydrogenase	HADHA	26	26	26	46.4	46.4	46.4	82.999	0	323.31	20112000000	378
Nucleolar protein 58	NOP58	22	22	22	42.2	42.2	42.2	59.578	0	217.54	20000000000	175
Transaldolase	TALDO1	9	9	9	28.8	28.8	28.8	37.54	0	42.889	19960000000	86
Nucleosome assembly protein 1-like 1	NAP1L1	13	13	11	59.8	59.8	57	45.374	0	276.39	19898000000	303
Ras-related C3 botulinum toxin substrate 1;Ras-related C3 botulinum toxin substrate 2	RAC1;hCG_20693;RAC2	7	7	2	36.5	36.5	13.5	21.45	0	21.362	19617000000	69
Flap endonuclease 1	FEN1	10	10	10	42.1	42.1	42.1	42.592	0	216.52	19572000000	173
Microtubule-associated protein 4;Microtubule-associated protein	MAP4	36	36	36	47.8	47.8	47.8	121	0	323.31	19528000000	458
ELAV-like protein 1	ELAVL1	11	11	10	42.6	42.6	39.9	36.091	0	98.789	19497000000	106
Histone-binding protein RBBP7	RBBP7	10	10	1	40	40	3.8	47.82	0	246.58	19339000000	131
Acetyltransferase component of pyruvate dehydrogenase complex;Dihydrolipoyllysine-residue acetyltransferase component of pyruvate dehydrogenase complex, mitochondrial	DLAT	15	15	15	43.2	43.2	43.2	51.201	0	127.2	19309000000	301
Ornithine aminotransferase, mitochondrial;Ornithine aminotransferase, hepatic form;Ornithine aminotransferase, renal form	OAT	15	15	15	49	49	49	48.534	0	163.12	19215000000	298
Programmed cell death 6-interacting protein	PDCD6IP	27	27	1	43.8	43.8	3.5	96.022	0	323.31	19150000000	262
CAD protein;Glutamine-dependent carbamoyl-phosphate synthase;Aspartate carbamoyltransferase;Dihydroorotase	CAD	54	54	51	39.4	39.4	38.4	242.98	0	323.31	19131000000	429
Eukaryotic translation initiation factor 4 gamma 1	EIF4G1;EIF4G1 variant protein	29	29	25	28	28	25.3	175.49	0	323.31	19095000000	272
NAD(P) transhydrogenase, mitochondrial	NNT	24	24	24	30.1	30.1	30.1	113.88	0	281.72	18950000000	243
Structural maintenance of chromosomes protein 1A;Structural maintenance of chromosomes protein	SMC1A;DKFZp686L19178	43	43	43	40.4	40.4	40.4	143.23	0	323.31	18878000000	313
Ras-related protein Rab-7a	RAB7A	13	13	13	60.4	60.4	60.4	23.489	0	312.93	18753000000	195
Phosphoglucomutase-1	PGM1	25	25	8	58.4	58.4	19	61.448	0	264.39	18694000000	220
Translational activator GCN1	PRIC295;GCN1L1	64	64	64	30.4	30.4	30.4	292.74	0	323.31	18598000000	530
Cytochrome c oxidase subunit 4 isoform 1, mitochondrial	COX4I1	6	6	6	32.5	32.5	32.5	19.576	0	21.418	18593000000	72
Protein DEK	DEK	10	10	6	30.7	30.7	20	42.674	0	99.756	18536000000	130
26S proteasome non-ATPase regulatory subunit 3	PSMD3	23	23	23	47.2	47.2	47.2	60.945	0	150.82	18531000000	187
Eukaryotic translation initiation factor 2 subunit 1	EIF2S1	18	18	18	57.8	57.8	57.8	36.112	0	227.7	18501000000	127
40S ribosomal protein S9	RPS9	8	8	8	35.6	35.6	35.6	22.591	0	15.909	18376000000	87
60S ribosomal protein L29	RPL29	1	1	1	9.6	9.6	9.6	17.553	0	16.305	18368000000	25
Proteasome subunit alpha type-5;Proteasome subunit alpha type	PSMA5	9	9	9	51	51	51	26.411	0	170.93	18334000000	101
Splicing factor U2AF 65 kDa subunit	U2AF2	9	9	9	42.1	42.1	42.1	53.5	0	248.33	18298000000	250
Cytochrome b-c1 complex subunit 2, mitochondrial	UQCRC2	13	13	13	43.7	43.7	43.7	48.442	0	241.48	18283000000	138
60S ribosomal protein L3	RPL3;rpl3	12	12	12	39.7	39.7	39.7	46.108	0	141.32	18185000000	190
Interleukin enhancer-binding factor 2	ILF2	17	17	17	65.6	65.6	65.6	38.91	0	277.63	18132000000	268
Structural maintenance of chromosomes protein 3;Structural maintenance of chromosomes protein	SMC3	36	36	36	38.2	38.2	38.2	141.54	0	323.31	18001000000	303
Annexin;Annexin A1	ANXA1	21	21	21	65.9	65.9	65.9	38.714	0	241.6	17978000000	156
Cell cycle and apoptosis regulator protein 2	CCAR2	26	26	26	45.4	45.4	45.4	102.93	0	323.31	17951000000	315
Barrier-to-autointegration factor;Barrier-to-autointegration factor, N-terminally processed	BANF1	4	4	4	56.2	56.2	56.2	10.058	0	18.633	17866000000	152
Y-box-binding protein 3	CSDA;YBX3	16	16	3	55.4	55.4	13.2	40.089	0	323.31	17828000000	128
Proteasome subunit alpha type-7;Proteasome subunit alpha type	PSMA7	9	9	9	43.1	43.1	43.1	27.887	0	167.92	17828000000	143
Polyadenylate-binding protein 1;Polyadenylate-binding protein	PABPC1	19	19	11	43.4	43.4	25.6	70.67	0	236.77	17824000000	147
Trifunctional purine biosynthetic protein adenosine-3;Phosphoribosylamine--glycine ligase;Phosphoribosylformylglycinamidine cyclo-ligase;Phosphoribosylglycinamide formyltransferase	GART	27	27	27	47	47	47	107.72	0	323.31	17794000000	256
NADH-cytochrome b5 reductase;NADH-cytochrome b5 reductase 3;NADH-cytochrome b5 reductase 3 membrane-bound form;NADH-cytochrome b5 reductase 3 soluble form	CYB5R3	14	14	14	68.7	68.7	68.7	33.238	0	226.35	17762000000	178
SUMO-activating enzyme subunit 2	UBA2	27	27	27	55.6	55.6	55.6	71.223	0	323.31	17761000000	296
Threonine--tRNA ligase, cytoplasmic	TARS	18	18	18	30.8	30.8	30.8	78.605	0	258.75	17713000000	208
Kinesin-like protein;Kinesin-1 heavy chain	KIF5B;HEL-S-61;KIF5B-RET(NM_020975)_K23;R12;KIF5B-RET(NM_020630)_K23;R12;KIF5B-RET(NM_020630)_K24;R11;KIF5B-ALK;KIF5B-RET(NM_020975)_K22;R12;KIF5B-RET(NM_020630)_K22;R12;KIF5B-ALK_K17;A20;KIF5B-RET(NM_020975)_K16;R12;KIF5B-RET(NM_020630)_K16;R12;KIF5B-RET(NM_020630)_K15;R12;KIF5B-RET(NM_020975)_K15;R12	30	30	25	39.9	39.9	32.4	109.66	0	323.31	17705000000	238
	PDIA3	6	1	1	41.5	11.4	11.4	13.519	0	21.498	17701000000	26
Cytochrome b-c1 complex subunit 1, mitochondrial	UQCRC1	13	13	13	44.8	44.8	44.8	52.645	0	317.47	17616000000	183
60S ribosomal protein L27	RPL27	5	5	5	40.5	40.5	40.5	14.257	0	14.188	17613000000	43
		19	19	0	39.3	39.3	0	78.831	0	323.31	17557000000	201
Nuclease-sensitive element-binding protein 1	YBX1	15	9	9	51.2	43.8	43.8	35.924	0	323.31	17556000000	94
DNA replication licensing factor MCM4	MCM4	27	27	27	42.2	42.2	42.2	92.722	0	313.18	17526000000	247
Serine/threonine-protein phosphatase 2A 65 kDa regulatory subunit A alpha isoform	PPP2R1A	21	21	17	50.3	50.3	39.9	64.181	0	266.1	17498000000	310
Isoleucine--tRNA ligase, cytoplasmic	IARS;DKFZp686L0869;DKFZp686L17145	26	26	26	30.5	30.5	30.5	146.34	0	323.31	17355000000	321
Glucose-6-phosphate isomerase	GPI	17	17	13	38.2	38.2	31.8	59.99	0	323.31	17350000000	223
60S ribosomal protein L36	RPL36	3	3	3	28.6	28.6	28.6	12.254	0	13.524	17319000000	34
Hydroxymethylglutaryl-CoA synthase, cytoplasmic	HMGCS1	15	15	15	32.8	32.8	32.8	56.238	0	276.95	17289000000	138
Keratin, type I cytoskeletal 18	KRT18	19	19	17	56.3	56.3	52.6	48.029	0	323.31	17253000000	188
Cathepsin D;Cathepsin D light chain;Cathepsin D heavy chain	HEL-S-130P;CTSD	9	9	8	31.1	31.1	28.9	43.688	0	133.53	17219000000	125
Chloride intracellular channel protein;Chloride intracellular channel protein 1	CLIC1	12	12	12	65.8	65.8	65.8	26.793	0	304.59	17195000000	254
10 kDa heat shock protein, mitochondrial	EPFP1;HSPE1	6	3	3	62.9	33	33	10.295	0	8.8638	17149000000	54
Nucleolar RNA helicase 2	DDX21	28	28	26	45	45	41.5	87.343	0	323.31	17123000000	236
14-3-3 protein beta/alpha;14-3-3 protein beta/alpha, N-terminally processed	HEL-S-1;YWHAB	15	12	9	61.8	58.5	46.3	28.082	0	323.31	17118000000	211
A disintegrin and metalloproteinase with thrombospondin motifs 1	DKFZp686E01144;ADAMTS1	22	22	21	39.8	39.8	38.3	103.39	0	323.31	17090000000	139
Prosaposin;Saposin-A;Saposin-B-Val;Saposin-B;Saposin-C;Saposin-D	PSAP	16	16	16	36.6	36.6	36.6	58.14	0	59.646	17012000000	165
Spectrin beta chain, non-erythrocytic 1	SPTBN1	61	61	59	40.2	40.2	39.4	264.44	0	323.31	16931000000	373
Nuclear migration protein nudC	NUDC;NPD011	15	15	15	52.9	52.9	52.9	38.242	0	75.255	16908000000	97
Citrate synthase, mitochondrial;Citrate synthase	CS	13	13	12	38.6	38.6	36.7	51.712	0	72.355	16886000000	160
Peroxiredoxin-2	HEL-S-2a;PRDX2	8	7	7	46	40.4	40.4	21.892	0	76.11	16863000000	150
Cytoskeleton-associated protein 5	CKAP5	44	44	44	31.2	31.2	31.2	225.49	0	323.31	16830000000	282
Thioredoxin domain-containing protein 5	TXNDC5;STRF8;DKFZp666I134;hCG_1811539	12	12	12	56.1	56.1	56.1	40.369	0	200.93	16788000000	145
Nucleoprotein TPR	TPR	56	56	56	31.1	31.1	31.1	267.29	0	323.31	16755000000	355
Protein SET;Protein SETSIP	SET;SETSIP	8	8	8	30.7	30.7	30.7	32.134	0	323.31	16715000000	96
	RAB6A	5	5	1	30.8	30.8	10.6	23.549	0	65.623	16683000000	89
Mediator of DNA damage checkpoint protein 1	MDC1	36	36	36	36.6	36.6	36.6	226.66	0	323.31	16680000000	369
6-phosphogluconolactonase	PGLS	11	11	11	62.8	62.8	62.8	27.547	0	233.85	16678000000	198
Proteasome subunit alpha type;Proteasome subunit alpha type-6	PSMA6	10	10	10	51.6	51.6	51.6	27.399	0	122.95	16636000000	150
Poly(U)-binding-splicing factor PUF60	PUF60	17	17	17	50.7	50.7	50.7	54.626	0	253.82	16602000000	281
Coatomer subunit beta	COPB1	22	22	22	28	28	28	107.14	0	243.93	16594000000	224
Importin subunit beta-1	KPNB1	22	22	22	38.9	38.9	38.9	97.183	0	323.31	16518000000	264
Adenylate kinase 2, mitochondrial;Adenylate kinase 2, mitochondrial;Adenylate kinase 2, mitochondrial, N-terminally processed	AK2	12	12	12	61.2	61.2	61.2	25.63	0	95.725	16506000000	116
Core histone macro-H2A.1;Histone H2A	H2AFY	8	7	7	31.2	28.8	28.8	39.617	0	238.66	16381000000	126
60S ribosomal protein L27a	RPL27A;L27a	4	4	4	47.3	47.3	47.3	10.127	0	34.499	16196000000	51
Microtubule-associated protein RP/EB family member 1	MAPRE1	12	12	11	53.7	53.7	53.7	29.999	0	306.82	16189000000	97
Heterogeneous nuclear ribonucleoprotein U-like protein 2	HNRNPUL2;HNRNPUL2-BSCL2	25	25	25	38.8	38.8	38.8	85.104	0	323.31	16161000000	188
60S ribosomal protein L24	RPL24;HEL-S-310	3	3	3	25.6	25.6	25.6	14.369	0	10.254	16140000000	57
DNA mismatch repair protein Msh6	MSH6;GTBP	23	23	23	25.4	25.4	25.4	152.78	0	323.31	16114000000	262
Cytochrome c oxidase subunit 5B, mitochondrial	COX5B	7	7	7	45.7	45.7	45.7	13.696	0	39.742	16104000000	69
RNA-binding motif protein, X chromosome;RNA-binding motif protein, X chromosome, N-terminally processed	RBMX	10	10	4	29.2	29.2	8.2	42.331	0	206.09	16075000000	70
Dihydropyrimidinase-related protein 2	DPYSL2	23	23	9	57.9	57.9	20.1	73.502	0	323.31	16050000000	232
60S ribosomal protein L31	RPL31	4	4	4	33.6	33.6	33.6	14.495	0	45.968	16025000000	76
Pyruvate dehydrogenase E1 component subunit beta, mitochondrial	PDHB	12	12	12	46.5	46.5	46.5	39.233	0	137.04	15974000000	303
Regulator of chromosome condensation	RCC1	13	13	13	53.4	53.4	53.4	44.969	0	323.31	15962000000	133
Arginine--tRNA ligase, cytoplasmic	RARS	21	21	21	39.8	39.8	39.8	75.378	0	323.31	15950000000	197
F-actin-capping protein subunit alpha-1	CAPZA1	11	11	10	60.5	60.5	57	32.922	0	323.31	15876000000	166
Pyrroline-5-carboxylate reductase 1, mitochondrial;Pyrroline-5-carboxylate reductase	PYCR1;PIG45	12	12	11	44.5	44.5	40.4	33.36	0	323.31	15855000000	118
Hsp90 co-chaperone Cdc37;Hsp90 co-chaperone Cdc37, N-terminally processed	CDC37;MBD5	12	12	12	33.9	33.9	33.9	44.468	0	263.26	15802000000	204
Transforming protein RhoA	RHOA	6	6	2	52.8	52.8	18.7	21.768	0	113.59	15778000000	61
Macrophage migration inhibitory factor	MIF	3	3	3	35.7	35.7	35.7	12.476	0	23.906	15718000000	49
60S ribosomal protein L11	RPL11	3	3	3	26.9	26.9	26.9	19.024	0	41.689	15704000000	46
Nascent polypeptide-associated complex subunit alpha;Nascent polypeptide-associated complex subunit alpha, muscle-specific form	NACA;hCG_2016482	4	4	4	41.9	41.9	41.9	15.016	0	198.64	15573000000	55
Phosphatidylethanolamine-binding protein 1;Hippocampal cholinergic neurostimulating peptide	HEL-S-34;PEBP1;HEL-210	6	6	6	57.8	57.8	57.8	21.057	0	319.22	15482000000	104
Kinectin	KTN1	35	35	35	36.9	36.9	36.9	156.27	0	323.31	15421000000	335
Inorganic pyrophosphatase	PPA1;HEL-S-66p	16	16	16	68.9	68.9	68.9	32.66	0	323.31	15352000000	123
4-trimethylaminobutyraldehyde dehydrogenase	ALDH9A1	17	17	17	43.4	43.4	43.4	52.769	0	193.89	15316000000	150
Serine--tRNA ligase, cytoplasmic	SARS	15	15	15	36.2	36.2	36.2	58.406	0	293.68	15292000000	305
Proteasome subunit alpha type-1	PSMA1;HEL-S-275	9	9	9	39.2	39.2	39.2	29.555	0	119.5	15272000000	86
Dynamin-2	DNM2	25	25	4	38	38	7.7	98.063	0	323.31	15167000000	277
60S ribosomal protein L10	RPL10	5	5	2	26	26	14.5	22.975	0	137.54	15134000000	151
Bifunctional purine biosynthesis protein PURH;Phosphoribosylaminoimidazolecarboxamide formyltransferase;IMP cyclohydrolase	HEL-S-70p;ATIC	23	23	3	54.9	54.9	10.5	64.615	0	323.31	15040000000	459
Serine/arginine-rich splicing factor 9	SRSF9	9	9	9	37.1	37.1	37.1	25.542	0	33.991	15019000000	98
Septin-2	2023-09-02	11	11	11	54.3	54.3	54.3	41.487	0	224.78	15003000000	140
Serine/arginine-rich splicing factor 2	SFRS2;SRSF2	3	3	2	19.4	19.4	15.4	23.195	0	87.342	14989000000	48
Dihydrolipoyl dehydrogenase;Dihydrolipoyl dehydrogenase, mitochondrial	DLD	12	12	12	47.3	47.3	47.3	48.899	0	209.91	14947000000	180
Aldose reductase	AKR1B1	11	11	11	43	43	43	35.853	0	81.891	14945000000	79
Ribose-phosphate pyrophosphokinase 1	PRPS1	11	11	5	57.2	57.2	27.4	31.392	0	254.97	14897000000	89
Erlin-2	ERLIN2	12	12	10	37.5	37.5	33.9	37.839	0	138.36	14875000000	102
14-3-3 protein gamma;14-3-3 protein gamma, N-terminally processed	YWHAG	14	9	9	52.6	42.9	42.9	28.302	0	269.03	14837000000	130
Vesicle-fusing ATPase	NSF	23	23	23	37.1	37.1	37.1	82.091	0	303.38	14836000000	232
DNA mismatch repair protein Msh2	MSH2	30	30	30	43.8	43.8	43.8	104.74	0	228.87	14744000000	254
Glutamine--fructose-6-phosphate aminotransferase [isomerizing] 1	GFPT1	20	20	20	40.9	40.9	40.9	78.806	0	323.31	14653000000	173
ATP synthase subunit d, mitochondrial	ATP5H	11	11	11	70.2	70.2	70.2	18.491	0	106.02	14631000000	166
Nucleophosmin	NPM1	11	11	7	66.4	66.4	32.8	29.464	0	323.31	14590000000	186
Regulator of nonsense transcripts 1	UPF1	31	31	31	40.3	40.3	40.3	123.03	0	323.31	14589000000	240
Aldehyde dehydrogenase, mitochondrial	ALDH2	22	22	21	50.3	50.3	48.7	56.381	0	241.67	14492000000	306
KH domain-containing, RNA-binding, signal transduction-associated protein 1	KHDRBS1	10	10	10	29.6	29.6	29.6	48.227	0	66.774	14482000000	217
26S protease regulatory subunit 6A	PSMC3	22	22	22	66	66	66	47.352	0	160.88	14424000000	253
Putative RNA-binding protein Luc7-like 2	LUC7L2	10	10	8	29.1	29.1	21.7	46.513	0	243.95	14423000000	163
Splicing factor 3A subunit 1	SF3A1	22	22	4	34.9	34.9	10.5	88.885	0	323.31	14417000000	228
Apoptosis-inducing factor 1, mitochondrial	AIFM1	18	18	18	35.4	35.4	35.4	66.9	0	151.05	14403000000	166
60S ribosomal protein L23	RPL23	5	5	5	35.1	35.1	35.1	14.149	0	92.607	14379000000	77
RNA-binding protein 14	RBM14	17	17	17	40.5	40.5	40.5	69.491	0	323.31	14368000000	193
Heterogeneous nuclear ribonucleoprotein A/B	HNRNPAB	5	5	5	20	20	20	30.302	0	75.272	14364000000	61
Rab GDP dissociation inhibitor beta	GDI2	25	25	17	56.4	56.4	39.1	50.663	0	323.31	14345000000	311
DNA-(apurinic or apyrimidinic site) lyase;DNA-(apurinic or apyrimidinic site) lyase, mitochondrial	APEX1	13	13	13	52.5	52.5	52.5	29.19	0	247.67	14343000000	132
General vesicular transport factor p115	VDP;USO1	29	29	29	44.3	44.3	44.3	107.89	0	323.31	14274000000	231
Small nuclear ribonucleoprotein Sm D3	SNRPD3	4	4	4	47.6	47.6	47.6	13.916	0	203.47	14247000000	132
Sideroflexin-1	SFXN1	10	10	10	45	45	45	35.619	0	195.59	14228000000	75
Ferritin;Ferritin heavy chain;Ferritin heavy chain, N-terminally processed	FTH1	8	8	8	61.2	61.2	61.2	21.225	0	83.386	14118000000	113
Delta(3,5)-Delta(2,4)-dienoyl-CoA isomerase, mitochondrial	ECH1	12	12	9	53.7	53.7	37.2	35.816	0	206.25	14104000000	195
E3 SUMO-protein ligase RanBP2	RANBP2	58	58	42	29.7	29.7	24.1	358.2	0	323.31	14055000000	356
DNA damage-binding protein 1	DDB1	23	23	23	30.9	30.9	30.9	126.97	0	320.33	14020000000	199
Malate dehydrogenase;Malate dehydrogenase, cytoplasmic	HEL-S-32;MDH1	10	10	10	41.3	41.3	41.3	36.426	0	92.203	13832000000	107
Ran-specific GTPase-activating protein	RANBP1	6	6	6	48.3	48.3	48.3	23.31	0	204.33	13772000000	60
Ubiquitin carboxyl-terminal hydrolase 5	USP5	21	21	21	40	40	40	95.785	0	225.88	13770000000	221
40S ribosomal protein S25	RPS25	4	4	4	24	24	24	13.742	0	9.0516	13769000000	33
Septin-7	SEPT7;DKFZp686F17268;Nbla02942	15	15	15	44.4	44.4	44.4	50.679	0	175.16	13706000000	124
Lamin-B2	LMNB2	19	18	18	36.5	34.4	34.4	69.948	0	199.05	13695000000	176
Exportin-1	XPO1	20	20	20	28.3	28.3	28.3	123.38	0	323.31	13634000000	281
40S ribosomal protein S13	RPS13	9	9	9	54.3	54.3	54.3	17.222	0	34.672	13573000000	125
Plasminogen activator inhibitor 1 RNA-binding protein	SERBP1	15	15	1	36.5	36.5	4.9	44.965	0	216.23	13562000000	203
Agrin;Agrin N-terminal 110 kDa subunit;Agrin C-terminal 110 kDa subunit;Agrin C-terminal 90 kDa fragment;Agrin C-terminal 22 kDa fragment	AGRN	44	44	44	37.8	37.8	37.8	217.23	0	323.31	13557000000	346
Ubiquitin thioesterase OTUB1	DKFZp564E242;OTUB1	9	9	9	57.4	57.4	57.4	31.424	0	323.31	13500000000	93
rRNA 2-O-methyltransferase fibrillarin	FBL	9	9	9	42.8	42.8	42.8	25.308	0	206.75	13498000000	73
Ribonuclease inhibitor	RNH1	18	18	18	65.8	65.8	65.8	49.416	0	310.37	13493000000	176
ADP-ribosylation factor 1;ADP-ribosylation factor 3	ARF1;ARF3	8	8	6	62.4	62.4	44.8	20.697	0	148.39	13462000000	136
Methionine--tRNA ligase, cytoplasmic	MARS	23	23	23	40.8	40.8	40.8	101.11	0	323.31	13450000000	303
Lysine--tRNA ligase	KARS	19	19	19	42.4	42.4	42.4	68.047	0	323.31	13413000000	139
Annexin;Annexin A5	HEL-S-7;ANXA5	10	10	10	40.6	40.6	40.6	35.936	0	323.31	13373000000	236
Peptidyl-prolyl cis-trans isomerase;Peptidyl-prolyl cis-trans isomerase B	HEL-S-39;PPIB	11	11	11	47.6	47.6	47.6	22.742	0	75.546	13363000000	80
Chromodomain-helicase-DNA-binding protein 4	CHD4	38	38	34	32.5	32.5	29.8	215.49	0	323.31	13359000000	280
Glutamine synthetase	PIG59;GLUL	8	8	8	30.6	30.6	30.6	42.064	0	226.23	13351000000	142
40S ribosomal protein S26;Putative 40S ribosomal protein S26-like 1	RPS26;RPS26P11	3	3	3	31.3	31.3	31.3	13.015	0	46.929	13305000000	138
WD repeat-containing protein 1	HEL-S-52;WDR1	16	16	16	40.4	40.4	40.4	66.193	0	323.31	13269000000	136
26S protease regulatory subunit 10B	HEL-S-73;PSMC6	14	14	14	48.6	48.6	48.6	44.16	0	205.6	13234000000	155
E3 ubiquitin-protein ligase HUWE1	HUWE1	67	67	11	27.9	27.9	4	481.89	0	323.31	13194000000	506
26S proteasome non-ATPase regulatory subunit 13	PSMD13	12	12	12	40.8	40.8	40.8	35.347	0	126.96	13173000000	80
	HSPE1-MOB4	8	8	0	38.3	38.3	0	29.736	0	29.044	13155000000	99
LETM1 and EF-hand domain-containing protein 1, mitochondrial	LETM1	23	23	23	37.5	37.5	37.5	83.353	0	219.97	13093000000	171
Glycogen phosphorylase, liver form;Alpha-1,4 glucan phosphorylase	PYGL	23	23	22	34.2	34.2	32.8	97.147	0	312.24	13091000000	167
Elongation factor 1-beta	EEF1B2;LOC392793	9	9	9	73.3	73.3	73.3	24.763	0	310.44	13022000000	173
Catenin alpha-1	CTNNA1	28	28	23	50.8	50.8	43.7	100.07	0	323.31	12997000000	298
Far upstream element-binding protein 3	hCG_31253;FUBP3	18	18	18	51.2	51.2	51.2	61.64	0	323.31	12959000000	141
Mitochondrial import receptor subunit TOM70	TOMM70A	22	22	22	49.3	49.3	49.3	67.454	0	323.31	12910000000	206
Cyclin-dependent kinase 1	CDC2;DKFZp686L20222;CDK1	13	13	11	47.8	47.8	41.4	34.081	0	109.72	12908000000	87
Serrate RNA effector molecule homolog	SRRT	21	21	21	28.1	28.1	28.1	100.67	0	142.04	12885000000	247
Guanine nucleotide-binding protein G(I)/G(S)/G(T) subunit beta-1	GNB1	8	8	6	45.6	45.6	29.7	37.301	0	305.5	12880000000	181
Membrane-associated progesterone receptor component 1	PGRMC1	14	14	13	66.2	66.2	66.2	21.671	0	291.7	12873000000	150
Reticulocalbin-1	HEL-S-84;RCN1	13	13	13	49.5	49.5	49.5	38.89	0	193.15	12735000000	96
26S protease regulatory subunit 8	PSMC5	18	18	17	49.3	49.3	46.3	45.626	0	158.99	12659000000	203
AP-2 complex subunit beta;AP complex subunit beta	AP2B1;DKFZp781K0743	24	24	13	36.5	36.5	26	104.55	0	130.23	12598000000	204
Puromycin-sensitive aminopeptidase	NPEPPS	27	27	27	40.7	40.7	40.7	103.28	0	203.04	12563000000	297
Non-specific lipid-transfer protein	SCP2	13	13	13	26	26	26	59.021	0	95.828	12529000000	137
THO complex subunit 4	ALYREF	7	7	7	44.3	44.3	44.3	27.557	0	285.98	12528000000	80
Importin-5	IPO5;RANBP5	23	23	23	34.5	34.5	34.5	123.63	0	323.31	12521000000	267
Nuclear pore membrane glycoprotein 210	NUP210	27	27	27	20.3	20.3	20.3	205.11	0	212.98	12454000000	265
Protein-L-isoaspartate O-methyltransferase;Protein-L-isoaspartate(D-aspartate) O-methyltransferase	PCMT1	7	7	7	56.2	56.2	56.2	20.683	0	133.28	12383000000	176
Mesencephalic astrocyte-derived neurotrophic factor	MANF	8	8	8	38.5	38.5	38.5	20.7	0	48.168	12359000000	159
40S ribosomal protein S19	RPS19	6	6	6	35.9	35.9	35.9	16.06	0	17.776	12338000000	95
Copine-3	CPNE3	15	15	14	35.8	35.8	34.1	60.13	0	207.45	12313000000	155
Small nuclear ribonucleoprotein F	SNRPF	3	3	3	31.4	31.4	31.4	9.7251	0	28.166	12313000000	97
Exosome complex exonuclease RRP44	DIS3;KIAA1008	23	23	23	36.1	36.1	36.1	109	0	292.13	12280000000	204
RNA 3-terminal phosphate cyclase	RTCA	7	7	7	29.8	29.8	29.8	39.32	0	63.716	12272000000	70
tRNA-splicing ligase RtcB homolog	RTCB	20	20	20	43.8	43.8	43.8	55.21	0	249.3	12265000000	167
		29	29	1	34.1	34.1	1.4	137.83	0	323.31	12246000000	208
Insulin-like growth factor 2 mRNA-binding protein 3	IGF2BP3	12	10	10	30.1	26.1	26.1	63.704	0	271.54	12239000000	148
RNA-binding protein EWS	EWSR1	7	7	6	16	16	12.1	64.929	0	224.45	12228000000	90
Purine nucleoside phosphorylase	HEL-S-156an;PNP	9	9	9	39.1	39.1	39.1	32.118	0	76.297	12197000000	119
Pyrroline-5-carboxylate reductase 2;Pyrroline-5-carboxylate reductase	PYCR2;P5CR2	8	7	7	26.9	22.8	22.8	33.637	0	99.139	12185000000	62
SAP domain-containing ribonucleoprotein	SARNP;CIP29	9	9	9	24.3	24.3	24.3	59.075	0	211.49	12166000000	62
Proteasome subunit beta type;Proteasome subunit beta type-1	PSMB1	9	9	9	54.4	54.4	54.4	26.491	0	105.54	12164000000	102
Protein NDRG1	NDRG1;TRG14	8	8	8	44.2	44.2	44.2	42.835	0	265.36	12125000000	85
DNA topoisomerase 1	TOP1	14	14	14	21.2	21.2	21.2	90.725	0	250.67	12096000000	119
Isocitrate dehydrogenase [NAD] subunit, mitochondrial;Isocitrate dehydrogenase [NAD] subunit alpha, mitochondrial	IDH3A	10	10	10	31.3	31.3	31.3	34.505	0	99.833	12069000000	119
26S proteasome non-ATPase regulatory subunit 11	PSMD11	17	17	17	42.7	42.7	42.7	47.463	0	99.201	12056000000	204
Calumenin	CALU	14	14	4	54.9	54.9	13.7	37.106	0	142.08	12008000000	130
Isocitrate dehydrogenase [NADP], mitochondrial;Isocitrate dehydrogenase [NADP]	IDH2	14	14	13	38.7	38.7	36.7	50.91	0	275.73	11982000000	110
Serine/arginine-rich splicing factor 7	SRSF7	6	6	5	40.9	40.9	40.9	15.763	0	55.653	11957000000	61
Probable ATP-dependent RNA helicase DDX5	DDX5;DKFZp686J01190	25	17	5	46.4	34	12.9	69.147	0	256.63	11928000000	209
Dynactin subunit 1	DCTN1;DKFZp686I0746;DKFZp686E0752;DKFZp686E191	33	33	33	39.7	39.7	39.7	139.09	0	323.31	11928000000	290
Complement component 1 Q subcomponent-binding protein, mitochondrial	C1QBP	10	10	10	62.8	62.8	62.8	31.362	0	298.87	11893000000	249
Alpha-centractin	ACTR1A	9	9	6	47	47	32.8	37.433	0	182.68	11876000000	90
40S ribosomal protein S16	RPS16	6	6	6	41.8	41.8	41.8	16.445	0	23.461	11851000000	191
Serine hydroxymethyltransferase;Serine hydroxymethyltransferase, mitochondrial	DKFZp686P09201;SHMT2;HEL-S-51e	17	17	11	44.5	44.5	24	53.464	0	194.79	11848000000	170
40S ribosomal protein S15a	RPS15A;hCG_1994130	5	5	2	43	43	19	11.477	0	12.395	11847000000	57
Band 4.1-like protein 2	EPB41L2	28	28	1	44.4	44.4	2.2	112.59	0	323.31	11827000000	208
ATP-dependent 6-phosphofructokinase, liver type	PFKL	15	12	12	28.5	23.8	23.8	85.018	0	47.859	11795000000	97
ATP-dependent 6-phosphofructokinase, platelet type	PFKP;PFK-P	21	21	18	37.8	37.8	33.2	85.595	0	323.31	11790000000	191
26S proteasome non-ATPase regulatory subunit 10	PSMD10	6	6	6	39.9	39.9	39.9	20.808	0	323.31	11779000000	42
Vigilin	HDLBP	30	30	30	33.8	33.8	33.8	141.44	0	323.31	11728000000	235
DnaJ homolog subfamily B member 11	DNAJB11	12	12	12	40.5	40.5	40.5	40.513	0	214.46	11713000000	169
Low molecular weight phosphotyrosine protein phosphatase	ACP1	7	7	7	46.7	46.7	46.7	18.698	0	178.3	11711000000	122
Ras-related protein Rab-5C	RAB5C	8	8	5	53.2	53.2	38.4	23.482	0	77.325	11609000000	68
Neuroblast differentiation-associated protein AHNAK	AHNAK	92	92	92	37.2	37.2	37.2	629.09	0	323.31	11549000000	377
Src substrate cortactin	CTTN;EMS1	17	17	17	35.6	35.6	35.6	61.557	0	323.31	11544000000	147
Cell division cycle 5-like protein	CDC5L	21	21	21	43.7	43.7	43.7	89.225	0	265.56	11487000000	229
26S protease regulatory subunit 4	PSMC1	18	18	18	47.5	47.5	47.5	49.184	0	178.1	11485000000	173
Probable cysteine--tRNA ligase, mitochondrial	CARS2	12	12	12	24.6	24.6	24.6	62.223	0	63.64	11422000000	98
Very-long-chain (3R)-3-hydroxyacyl-CoA dehydratase 3	HACD3	8	8	8	24.6	24.6	24.6	43.159	0	109.34	11412000000	127
Tubulin-specific chaperone A	TBCA	7	7	7	69	69	69	10.08	0	105.67	11390000000	55
Synaptic vesicle membrane protein VAT-1 homolog	VAT1	14	14	14	47.6	47.6	47.6	41.92	0	223.97	11387000000	160
Leukotriene A-4 hydrolase;Leukotriene A(4) hydrolase	LTA4H	16	16	16	40.8	40.8	40.8	69.284	0	145.74	11330000000	184
Nuclear pore complex protein Nup93	NUP93	20	20	20	31.7	31.7	31.7	99.554	0	228.2	11303000000	172
Guanine nucleotide-binding protein G(k) subunit alpha	GNAI3	14	14	8	47.5	47.5	28.2	40.532	0	203.07	11269000000	111
Glutamine--tRNA ligase	QARS	23	23	1	37	37	2.1	87.71	0	323.31	11268000000	147
Ribosomal L1 domain-containing protein 1	RSL1D1	16	16	16	30.6	30.6	30.6	54.972	0	231.96	11232000000	105
ATP-dependent RNA helicase DDX1	DDX1	24	24	24	39.9	39.9	39.9	73.915	0	245.04	11217000000	174
S-(hydroxymethyl)glutathione dehydrogenase;Alcohol dehydrogenase class-3	ADH5	12	12	12	40.9	40.9	40.9	39.724	0	187	11212000000	159
Valine--tRNA ligase	VARS	24	24	24	28.8	28.8	28.8	140.46	0	268.39	11208000000	174
NADH-ubiquinone oxidoreductase 75 kDa subunit, mitochondrial	NDUFS1	25	25	25	45	45	45	79.467	0	295.3	11187000000	258
Protein transport protein Sec24C	SEC24C	23	23	23	36.4	36.4	36.4	111.98	0	196.57	11186000000	192
Peptidyl-prolyl cis-trans isomerase FKBP1A;Peptidyl-prolyl cis-trans isomerase	FKBP1A	6	6	6	73.1	73.1	73.1	11.951	0	70.549	11174000000	39
N-acylneuraminate cytidylyltransferase	CMAS	9	9	9	29.5	29.5	29.5	48.379	0	157.36	11156000000	87
NHP2-like protein 1;NHP2-like protein 1, N-terminally processed	NHP2L1	7	7	7	68.8	68.8	68.8	14.173	0	99.468	11142000000	68
Antigen KI-67	MKI67	72	72	72	36.6	36.6	36.6	358.69	0	323.31	11082000000	349
Profilin;Profilin-2	PFN2	4	4	4	47.3	47.3	47.3	9.7982	0	62.713	11074000000	54
Protein transport protein Sec23A	SEC23A	16	16	14	29.6	29.6	26.1	82.968	0	192.33	11046000000	165
Peptidyl-prolyl cis-trans isomerase FKBP3;Peptidyl-prolyl cis-trans isomerase	FKBP3	10	10	10	41.5	41.5	41.5	25.177	0	144.31	10952000000	98
DNA repair protein RAD50	RAD50	37	37	37	32.1	32.1	32.1	153.89	0	232.64	10833000000	222
40S ribosomal protein S28	RPS28	2	2	2	30.4	30.4	30.4	7.8409	0	14.312	10827000000	32
SUMO-activating enzyme subunit 1;SUMO-activating enzyme subunit 1, N-terminally processed	SAE1	17	17	17	59.5	59.5	59.5	38.449	0	169.97	10822000000	128
Insulin-like growth factor 2 mRNA-binding protein 2	IGF2BP2	15	14	14	32.1	29.9	29.9	66.121	0	303.92	10819000000	135
Sorcin	SRI	7	7	7	58.7	58.7	58.7	17.605	0	43.439	10779000000	48
Treacle protein	TCOF1	26	26	26	25.9	25.9	25.9	152.1	0	323.31	10772000000	228
Replication protein A 70 kDa DNA-binding subunit;Replication protein A 70 kDa DNA-binding subunit, N-terminally processed	RPA1	20	20	20	49.7	49.7	49.7	68.137	0	323.31	10759000000	187
26S proteasome non-ATPase regulatory subunit 12	PSMD12	13	13	13	34.4	34.4	34.4	52.904	0	289.29	10748000000	160
Leucine-rich repeat-containing protein 59	LRRC59	12	12	12	42	42	42	34.93	0	229.68	10729000000	206
60S ribosomal protein L35	RPL35;LOC154880	3	3	3	24	24	24	10.645	0	17.512	10719000000	36
14-3-3 protein eta	YWHAH	13	10	10	51.6	44.7	44.7	28.218	0	147.29	10689000000	130
ATP-binding cassette sub-family F member 1	ABCF1	22	22	22	36	36	36	95.925	0	323.31	10649000000	190
Importin subunit alpha;Importin subunit alpha-1	KPNA2	15	15	15	44.2	44.2	44.2	57.875	0	323.31	10638000000	300
Exportin-7	XPO7	18	18	18	21	21	21	123.93	0	323.31	10577000000	169
SWI/SNF-related matrix-associated actin-dependent regulator of chromatin subfamily A member 5	SMARCA5	27	27	22	32.1	32.1	27.2	121.9	0	323.31	10534000000	231
Cellular retinoic acid-binding protein 2	CRABP2	6	6	6	50	50	50	15.693	0	177.19	10518000000	102
Voltage-dependent anion-selective channel protein 3	VDAC3	11	11	11	52.3	52.3	52.3	30.658	0	323.31	10516000000	167
Tubulin--tyrosine ligase-like protein 12	TTLL12	17	17	17	34.9	34.9	34.9	74.403	0	206.55	10511000000	154
40S ribosomal protein S21	RPS21	6	6	6	64.2	64.2	64.2	8.85	0	87.131	10385000000	83
Signal recognition particle subunit SRP68	SRP68	18	18	18	34.3	34.3	34.3	70.729	0	308.28	10382000000	164
26S protease regulatory subunit 6B	PSMC4	17	17	17	72.2	72.2	72.2	47.366	0	323.31	10367000000	258
Host cell factor 1;HCF N-terminal chain 1;HCF N-terminal chain 2;HCF N-terminal chain 3;HCF N-terminal chain 4;HCF N-terminal chain 5;HCF N-terminal chain 6;HCF C-terminal chain 1;HCF C-terminal chain 2;HCF C-terminal chain 3;HCF C-terminal chain 4;HCF C-terminal chain 5;HCF C-terminal chain 6	HCFC1	28	28	28	25	25	25	208.73	0	323.31	10350000000	272
Creatine kinase U-type, mitochondrial	CKMT1A;CKMT1B	13	13	13	48.4	48.4	48.4	47.036	0	222.46	10305000000	110
ATP synthase-coupling factor 6, mitochondrial	ATP5J	6	6	6	49.1	49.1	49.1	12.587	0	252.64	10253000000	74
Chromobox protein homolog 5	HEL25;CBX5	10	10	10	55.5	55.5	55.5	22.225	0	239.57	10240000000	117
Ataxin-10	ATXN10	12	12	12	32	32	32	53.488	0	261.42	10193000000	184
Dipeptidyl peptidase 3	DPP3;DKFZp686O1117	12	12	12	31.7	31.7	31.7	71.077	0	267.9	10184000000	113
GMP synthase [glutamine-hydrolyzing]	GMPS	22	22	22	39.5	39.5	39.5	76.715	0	123.4	10169000000	212
	NSFL1C	13	13	1	46.5	46.5	5.1	40.571	0	263.11	10147000000	92
Vesicle-associated membrane protein-associated protein B/C	VAPB	10	10	9	46.5	46.5	41.6	27.228	0	101.33	10133000000	67
26S proteasome non-ATPase regulatory subunit 4	PSMD4	12	12	10	44.8	44.8	37.4	40.736	0	321.44	10128000000	99
Translin-associated protein X	TSNAX;DISC1	7	7	7	35.9	35.9	35.9	33.112	0	110.94	10117000000	53
Fragile X mental retardation syndrome-related protein 1	FXR1	20	20	18	52	52	49.3	68.326	0	314.47	10059000000	128
Aminoacyl tRNA synthase complex-interacting multifunctional protein 1;Endothelial monocyte-activating polypeptide 2	AIMP1	11	11	11	56.7	56.7	56.7	34.352	0	257.87	10045000000	130
Eukaryotic translation initiation factor 3 subunit A	EIF3A;eIF3a	33	33	33	26.9	26.9	26.9	166.47	0	287.71	9982800000	217
Heme oxygenase 1	HMOX1	11	11	11	45.8	45.8	45.8	32.818	0	47.29	9957700000	116
Unconventional myosin-VI	MYO6	25	25	25	25.6	25.6	25.6	145.01	0	323.31	9953200000	218
Eukaryotic translation initiation factor 2 subunit 2	EIF2S2	13	13	13	35.7	35.7	35.7	38.388	0	216.14	9918100000	120
Drebrin	DBN1	13	13	13	37	37	37	71.428	0	323.31	9916500000	135
60S ribosomal protein L30	RPL30	5	5	5	51.8	51.8	51.8	12.656	0	123.55	9863500000	89
Coatomer subunit gamma-1	COPG1;COPG	24	24	21	39.9	39.9	35.8	97.717	0	323.31	9824300000	263
26S proteasome non-ATPase regulatory subunit 14	PSMD14	8	8	8	45.5	45.5	45.5	34.577	0	158.71	9818000000	184
Cytochrome c oxidase subunit 5A, mitochondrial	COX5A	5	5	5	37.3	37.3	37.3	16.762	0	72.105	9810600000	54
Coronin	CORO7-PAM16	22	22	2	42.7	42.7	3.2	114.16	0	323.31	9808700000	220
Leucine-rich repeat-containing protein 47	LRRC47	18	18	18	44.8	44.8	44.8	63.472	0	166.64	9790700000	150
26S proteasome non-ATPase regulatory subunit 6	PSMD6	17	17	17	41.1	41.1	41.1	45.531	0	75.845	9785200000	102
RNA-binding protein 4	RBM4	13	13	5	58.2	58.2	34.9	40.313	0	234.18	9783500000	116
Mitotic checkpoint protein BUB3	BUB3	9	9	9	40.6	40.6	40.6	31.703	0	163.82	9737600000	73
Bcl-2-associated transcription factor 1	BCLAF1	14	13	13	20.7	20.7	20.7	106.12	0	177.34	9716000000	79
High mobility group protein HMG-I/HMG-Y	HMGA1	6	6	4	41.1	41.1	23.4	11.676	0	113.38	9709500000	73
ATPase family AAA domain-containing protein 3A	ATAD3A	15	15	1	30.3	30.3	1.4	71.368	0	239.53	9688000000	149
Microtubule-associated protein 1B;MAP1B heavy chain;MAP1 light chain LC1	MAP1B;DKFZp686F1345	52	52	51	36.8	36.8	36.4	270.62	0	323.31	9684800000	319
Lamina-associated polypeptide 2, isoforms beta/gamma;Thymopoietin;Thymopentin	TMPO	17	9	9	54.4	30.4	30.4	50.67	0	258.35	9651100000	120
Sister chromatid cohesion protein PDS5 homolog B	PDS5B	25	25	11	21.9	21.9	9	164.67	0	323.31	9619700000	182
Actin-related protein 3	ACTR3	16	16	16	55.7	55.7	55.7	47.371	0	120.75	9613300000	207
Cytochrome c oxidase subunit 2	MT-CO2;COX2;COII;cox2	4	4	1	18.9	18.9	7	25.565	0	51.746	9607700000	72
ATP-dependent DNA helicase Q5	RECQL5;PP1045	3	3	3	3.6	3.6	3.6	108.83	0.00098174	2.626	9593100000	7
Ubiquitin-associated protein 2-like	UBAP2L	17	17	17	31.4	31.4	31.4	113.56	0	323.31	9584600000	223
Adipocyte plasma membrane-associated protein	APMAP	12	12	12	39.2	39.2	39.2	46.48	0	39.548	9572400000	75
General transcription factor II-I	GTF2I	22	22	12	34.2	34.2	19.5	107.97	0	307.77	9549800000	149
Probable 28S rRNA (cytosine(4447)-C(5))-methyltransferase	NOP2	19	19	19	32.9	32.9	32.9	89.301	0	232.63	9542900000	174
Peptidyl-prolyl cis-trans isomerase FKBP8;Peptidyl-prolyl cis-trans isomerase	FKBP8	11	11	11	52.5	52.5	52.5	38.495	0	239.32	9541900000	103
Enoyl-CoA delta isomerase 1, mitochondrial	ECI1;DCI	4	4	4	19.5	19.5	19.5	32.816	0	30.076	9525700000	48
E3 ubiquitin-protein ligase UBR4	UBR4;ZUBR1	60	60	60	18.2	18.2	18.2	573.83	0	323.31	9482600000	324
ATP-dependent DNA helicase Q1	RECQL	14	14	14	31.4	31.4	31.4	73.457	0	323.31	9479100000	152
Scaffold attachment factor B2	SAFB2	16	16	7	23	23	8.8	107.47	0	323.31	9466500000	121
Aminopeptidase B	RNPEP	18	18	18	37.5	37.5	37.5	72.595	0	299.16	9450900000	132
Cytosolic acyl coenzyme A thioester hydrolase	ACOT7	9	9	9	25.5	25.5	25.5	41.796	0	47.8	9437900000	116
Cytoplasmic dynein 1 intermediate chain 2	DYNC1I2	16	16	5	37.5	37.5	19	71.456	0	323.31	9417000000	215
Ras-related protein Rap-1b;Ras-related protein Rap-1b-like protein	RAP1B	10	10	5	53.8	53.8	33.2	20.825	0	69.964	9412600000	65
Septin-11	2023-09-11	16	16	9	39.1	39.1	21.9	49.005	0	323.31	9383800000	128
UV excision repair protein RAD23 homolog B	RAD23B	9	9	9	39.9	39.9	39.9	43.171	0	248.94	9366600000	109
B-cell receptor-associated protein 31	BCAP31	7	7	7	25.6	25.6	25.6	27.961	0	19.684	9366500000	50
tRNA (cytosine(34)-C(5))-methyltransferase	NSUN2	22	22	22	45.9	45.9	45.9	86.47	0	283.04	9363500000	200
Basigin	hEMMPRIN;BSG	9	9	9	49.6	49.6	49.6	28.432	0	143.1	9342400000	106
Midkine	MDK	5	5	5	35.9	35.9	35.9	14.374	0	182.38	9311400000	51
Dynactin subunit 2	DCTN2;HEL-S-77	18	18	18	60.8	60.8	60.8	44.23	0	323.31	9277600000	259
Phenylalanine--tRNA ligase beta subunit	FARSB	19	19	19	39.1	39.1	39.1	65.7	0	103.71	9249500000	139
Dynein light chain 1, cytoplasmic	DNCL1;DYNLL1	3	1	1	49.4	24.7	24.7	10.366	0	196.22	9243200000	21
Probable ATP-dependent RNA helicase DDX6	DDX6	12	12	12	35.8	35.8	35.8	54.416	0	323.31	9175900000	82
Methionine aminopeptidase 2;Methionine aminopeptidase	METAP2	14	14	2	51.9	51.9	5.2	52.891	0	245.75	9117800000	116
Histone deacetylase;Histone deacetylase 2	HDAC2	10	10	8	41.9	41.9	36.7	51.972	0	211.02	9117700000	114
Nuclear pore complex protein Nup205	NUP205	23	23	23	17.4	17.4	17.4	227.92	0	204.61	9099300000	170
Nucleosome assembly protein 1-like 4	NAP1L4	11	9	9	39.5	36.5	36.5	42.823	0	175.02	9060700000	143
Cytochrome c	CYCS	4	4	4	39.6	39.6	39.6	11.333	0	43.819	9035400000	26
Tubulin-folding cofactor B	TBCB	5	5	5	29.1	29.1	29.1	27.325	0	65.169	9025400000	72
Perilipin-3	PLIN3	14	14	14	55.5	55.5	55.5	47.074	0	277.77	9015500000	150
Protein transport protein Sec61 subunit alpha isoform 1	SEC61A1	6	6	2	11.6	11.6	4.2	52.264	0	16.237	9007500000	41
Proteasome subunit alpha type;Proteasome subunit alpha type-4;Proteasome subunit beta type	PSMA4	8	8	8	47.7	47.7	47.7	24.526	0	130.61	8901400000	166
Sorting nexin-2	SNX2	16	16	14	38.5	38.5	34.5	58.471	0	136.61	8889200000	127
Adenine phosphoribosyltransferase	APRT	8	8	8	58.3	58.3	58.3	19.608	0	69.148	8847800000	149
Coatomer subunit delta	ARCN1;DKFZp686M09245	17	17	17	38.2	38.2	38.2	57.21	0	105.14	8832700000	122
Ubiquitin carboxyl-terminal hydrolase 7;Ubiquitin carboxyl-terminal hydrolase	USP7	27	27	27	34.9	34.9	34.9	128.3	0	261.7	8831200000	184
Transmembrane emp24 domain-containing protein 9	TMED9	7	6	6	28.5	20.6	20.6	25.077	0	86.808	8804900000	50
Testin	TES	16	16	16	45.6	45.6	45.6	47.933	0	155.42	8801800000	111
Protein ERGIC-53	LMAN1	11	11	11	33.5	33.5	33.5	57.518	0	104	8793600000	72
PC4 and SFRS1-interacting protein	PSIP1	16	16	16	35.1	35.1	35.1	60.103	0	323.31	8769300000	108
Enoyl-CoA hydratase, mitochondrial	ECHS1	10	10	10	45.5	45.5	45.5	31.387	0	157.28	8756300000	126
Calcyclin-binding protein	CACYBP	11	11	11	46.5	46.5	46.5	26.182	0	130.72	8749900000	75
Obg-like ATPase 1	OLA1;PTD004	10	10	10	33.2	33.2	33.2	46.937	0	106.5	8748300000	59
Probable ubiquitin carboxyl-terminal hydrolase FAF-X;Ubiquitin carboxyl-terminal hydrolase	USP9X	29	29	17	16	16	9.6	292.28	0	287.24	8743600000	195
Trifunctional enzyme subunit beta, mitochondrial;3-ketoacyl-CoA thiolase	HADHB	15	15	15	36.1	36.1	36.1	51.294	0	66.692	8737100000	139
Acyl-CoA-binding protein	DBI	4	4	4	61.9	61.9	61.9	7.2723	0	16.956	8694600000	28
Thyroid hormone receptor-associated protein 3	THRAP3	18	18	13	27.2	27.2	20.3	108.66	0	248.07	8689700000	130
Protein phosphatase 1G	PPM1G	15	15	15	41.6	41.6	41.6	56.134	0	323.31	8663500000	109
Ras-related protein Rab-11B	RAB11B	6	6	2	32.1	32.1	13.3	24.488	0	77.931	8660800000	40
TAR DNA-binding protein 43	TARDBP;TDP43	12	12	12	50.5	50.5	50.5	44.739	0	323.31	8639900000	66
Mitochondrial import receptor subunit TOM22 homolog	TOMM22;MST065	6	6	6	62.7	62.7	62.7	15.521	0	218.4	8638300000	80
Serine/threonine-protein phosphatase 2A catalytic subunit alpha isoform;Serine/threonine-protein phosphatase	PPP2CA	9	9	0	44	44	0	35.594	0	183.71	8626000000	107
V-type proton ATPase catalytic subunit A	ATP6V1A	19	19	19	38.7	38.7	38.7	68.303	0	116.91	8619000000	156
Glutamate dehydrogenase;Glutamate dehydrogenase 1, mitochondrial;Glutamate dehydrogenase 2, mitochondrial	GLUD1;GLUD2	15	15	15	40.7	40.7	40.7	56.603	0	131.97	8615700000	138
Cytosol aminopeptidase	HEL-S-106;LAP3	17	17	17	45.3	45.3	45.3	56.049	0	285.02	8593300000	111
Serine/threonine-protein phosphatase PP1-alpha catalytic subunit;Serine/threonine-protein phosphatase	PPP1CA	10	10	2	37.2	37.2	7.9	38.631	0	136.45	8583400000	176
Proteasome activator complex subunit 1	PSME1	11	11	11	41.8	41.8	41.8	28.709	0	141.18	8526600000	121
Eukaryotic translation initiation factor 5B	EIF5B	26	26	26	26.4	26.4	26.4	138.8	0	242.43	8482400000	179
60S ribosomal protein L26-like 1;60S ribosomal protein L26	RPL26;RPL26L1;hCG_26523	4	4	4	36.4	36.4	36.4	12.63	0	6.8067	8463000000	38
Hematological and neurological expressed 1-like protein	HN1L	8	8	8	61.1	61.1	61.1	20.063	0	116.11	8461200000	71
Peptidyl-prolyl cis-trans isomerase NIMA-interacting 4	PIN4	4	4	4	41.2	41.2	41.2	13.81	0	43.058	8452900000	103
Melanoma-associated antigen D2	MAGED2	17	17	15	35.6	35.6	34.3	64.953	0	323.31	8444100000	227
Succinyl-CoA ligase subunit beta;Succinyl-CoA ligase [ADP-forming] subunit beta, mitochondrial	SUCLA2;DKFZp686D0880	12	12	12	37.8	37.8	37.8	50.331	0	87.225	8438900000	153
Importin-7	IPO7	15	15	15	20.1	20.1	20.1	119.52	0	187.51	8429300000	175
Serine/arginine-rich splicing factor 6	HEL-S-91;SRSF6	7	7	4	24.7	24.7	14.7	31.865	0	23.595	8404400000	39
PDZ and LIM domain protein 1	HEL-S-112;PDLIM1	12	12	12	62.6	62.6	62.6	36.071	0	316.31	8396500000	167
Pyruvate dehydrogenase E1 component subunit alpha;Pyruvate dehydrogenase E1 component subunit alpha, somatic form, mitochondrial	PDHA1;PDHA1/LOC79064	16	16	16	47.4	47.4	47.4	43.295	0	99.162	8391600000	116
Chloride intracellular channel protein;Chloride intracellular channel protein 4	CLIC4	11	11	11	59.2	59.2	59.2	27.818	0	323.31	8384700000	173
U1 small nuclear ribonucleoprotein 70 kDa	SNRP70;SNRNP70	10	10	10	34.3	34.3	34.3	51.495	0	161.02	8378400000	67
Eukaryotic translation initiation factor 3 subunit B	EIF3S9;EIF3B	20	20	20	31.8	31.8	31.8	92.48	0	187.63	8376600000	137
Eukaryotic translation initiation factor 3 subunit I	EIF3I	11	11	11	52	52	52	36.501	0	163.97	8376600000	101
Endoplasmic reticulum resident protein 29	HEL-S-107;ERP29	7	7	7	28.7	28.7	28.7	28.993	0	37.404	8364600000	72
Acidic leucine-rich nuclear phosphoprotein 32 family member E	ANP32E	8	8	8	45.5	45.5	45.5	30.434	0	251.08	8352600000	102
MARCKS-related protein	MARCKSL1	5	5	5	62.6	62.6	62.6	19.529	0	323.31	8348900000	57
Dolichyl-diphosphooligosaccharide--protein glycosyltransferase 48 kDa subunit	DDOST	11	11	11	39	39	39	48.799	0	125.43	8345200000	72
Transmembrane emp24 domain-containing protein 10	TMED10	8	8	8	37.9	37.9	37.9	24.976	0	45.669	8322300000	85
Transmembrane emp24 domain-containing protein 7	TMED7-TICAM2;TMED7	6	6	6	35.1	35.1	35.1	21.233	0	53.192	8279900000	102
Inositol-3-phosphate synthase 1	ISYNA1	9	9	9	43	43	43	38.821	0	132.07	8272500000	118
Secernin-1	SCRN1	13	13	13	39.1	39.1	39.1	46.382	0	96.679	8257500000	161
Splicing factor 3A subunit 3	SF3A3	14	14	14	27.5	27.5	27.5	58.776	0	184.8	8256900000	72
ATP synthase subunit O, mitochondrial	ATP5O	6	6	6	37.6	37.6	37.6	23.277	0	104.44	8246700000	56
Hexokinase;Hexokinase-1	HK1	22	22	19	26.1	26.1	23.2	102.31	0	289.33	8225200000	140
Eukaryotic translation initiation factor 3 subunit G	EIF3G	16	16	6	54.7	54.7	19.7	35.611	0	323.31	8217600000	147
		11	7	1	48.8	31.9	6.5	28.609	0	234.37	8180100000	47
Ran GTPase-activating protein 1	RANGAP1	17	17	17	36.3	36.3	36.3	63.541	0	149.05	8160500000	147
Centromere protein V	CENPV	8	8	5	53.8	53.8	29.5	29.946	0	203.38	8157700000	174
Flotillin-1	FLOT1	15	15	15	46.4	46.4	46.4	47.355	0	214.29	8156000000	143
Very long-chain specific acyl-CoA dehydrogenase, mitochondrial	ACADVL	18	18	18	43.9	43.9	43.9	62.581	0	253.64	8153900000	195
Histone H1.0;Histone H1.0, N-terminally processed	H1F0	2	2	2	10.8	10.8	10.8	20.863	0	9.9357	8092100000	37
Heat shock protein 105 kDa	HSPH1	30	27	27	45.3	40.8	40.8	92.115	0	318.73	8086200000	160
Cytochrome c oxidase subunit 7A2, mitochondrial	COX7A2	2	2	2	27.7	27.7	27.7	9.4259	0	15.037	8057000000	50
Replication factor C subunit 2	RFC2	15	15	15	49.4	49.4	49.4	39.157	0	132.26	8036000000	95
Eukaryotic translation initiation factor 3 subunit E	EIF3E	14	14	14	38	38	38	52.205	0	161.13	8002200000	137
40S ribosomal protein S10;Putative 40S ribosomal protein S10-like	RPS10;RPS10P5	4	4	2	17.8	17.8	8.6	19.86	0	36.215	7995700000	25
Procollagen galactosyltransferase 1	COLGALT1	9	9	9	16.9	16.9	16.9	71.635	0	69.852	7992500000	79
Ubiquitin-conjugating enzyme E2 N	HEL-S-71;UBE2N	5	5	5	32.9	32.9	32.9	17.138	0	21.512	7980800000	69
RNA-binding protein 25	RBM25	19	19	19	30	30	30	100.18	0	323.31	7966700000	92
Isocitrate dehydrogenase [NAD] subunit, mitochondrial;Isocitrate dehydrogenase [NAD] subunit beta, mitochondrial	IDH3B	11	11	11	35.4	35.4	35.4	42.41	0	134.76	7950200000	110
MICOS complex subunit MIC19	CHCHD3	9	9	9	37	37	37	26.152	0	109.31	7942100000	65
Glutathione S-transferase omega-1	HEL-S-21;GSTO1	8	8	8	41.5	41.5	41.5	27.566	0	24.199	7934600000	53
Acyl-CoA dehydrogenase family member 9, mitochondrial	ACAD9	17	17	17	34	34	34	68.76	0	99.177	7934300000	159
Transcription elongation factor B polypeptide 2	TCEB2	7	7	7	75.2	75.2	75.2	12.527	0	89.818	7931900000	58
Bifunctional 3-phosphoadenosine 5-phosphosulfate synthase 1;Sulfate adenylyltransferase;Adenylyl-sulfate kinase	PAPSS1	12	12	11	26	26	23.7	70.832	0	121.61	7917900000	168
Structural maintenance of chromosomes protein 2;Structural maintenance of chromosomes protein	SMC2;SMC2L1	27	27	27	28.1	28.1	28.1	135.65	0	110.35	7878500000	147
Ezrin;Tyrosine-protein kinase receptor	EZR;HEL-S-105;EZR-ROS1	15	8	8	28.8	18.3	18.3	69.241	0	105.18	7865800000	183
Protein SEC13 homolog	SEC13	5	5	5	23.9	23.9	23.9	35.54	0	169.27	7846300000	98
Methylmalonyl-CoA mutase, mitochondrial	MUT	17	17	17	33.2	33.2	33.2	83.134	0	103.25	7845300000	138
Protein TFG;Tyrosine-protein kinase receptor	TFG;TFG/ALK fusion	8	8	8	29.1	29.1	29.1	38.703	0	240.98	7840600000	87
Calcium-binding mitochondrial carrier protein Aralar2	SLC25A13	17	17	14	39.9	39.9	34.8	74.175	0	135.04	7838600000	187
Histone-binding protein RBBP4	RBBP4	9	5	5	33.2	24.7	24.7	47.655	0	94.768	7834600000	42
Vesicular integral-membrane protein VIP36	LMAN2	9	9	9	36.1	36.1	36.1	32.577	0	171.89	7817100000	58
Protein CDV3 homolog	CDV3	10	10	10	66.7	66.7	66.7	27.335	0	323.31	7805700000	107
Ras-related protein Rab-14	RAB14	6	6	6	39.1	39.1	39.1	23.897	0	150.07	7789300000	57
Platelet-activating factor acetylhydrolase IB subunit alpha	PAFAH1B1	9	9	9	31	31	31	46.637	0	151.13	7778300000	70
Ribosome-binding protein 1	RRBP1	25	25	7	22.6	22.6	7.1	165.75	0	323.31	7772700000	179
Vacuolar protein sorting-associated protein 35	VPS35;DKFZp686O2462	15	15	15	25.6	25.6	25.6	91.706	0	82.598	7768300000	98
ATP-binding cassette sub-family E member 1	ABCE1	15	15	15	37.2	37.2	37.2	67.314	0	128.85	7760900000	121
Serine/threonine-protein phosphatase 2A 55 kDa regulatory subunit B alpha isoform;Serine/threonine-protein phosphatase 2A 55 kDa regulatory subunit B	PPP2R2A	11	11	7	35.6	35.6	22.1	51.691	0	115.83	7728000000	150
Succinate dehydrogenase [ubiquinone] iron-sulfur subunit, mitochondrial	SDHB	10	10	10	39.6	39.6	39.6	31.629	0	136.39	7704000000	90
Biliverdin reductase A	BLVRA	8	8	8	33.8	33.8	33.8	33.428	0	84.617	7700500000	69
LDLR chaperone MESD	MESDC2	7	7	7	41	41	41	26.076	0	68.712	7700100000	53
Dihydrolipoyllysine-residue succinyltransferase component of 2-oxoglutarate dehydrogenase complex, mitochondrial	DLST	10	10	10	32	32	32	48.819	0	141.79	7687100000	182
Glyoxalase domain-containing protein 4	GLOD4	11	11	1	50.8	50.8	8.3	26.726	0	71.819	7674000000	113
N-alpha-acetyltransferase 15, NatA auxiliary subunit	NAA15;NARG1	17	17	15	27.9	27.9	25.6	101.3	0	170.94	7672000000	134
40S ribosomal protein S5;40S ribosomal protein S5, N-terminally processed	RPS5	6	6	6	29.5	29.5	29.5	22.391	0	140.25	7668300000	64
Glycine--tRNA ligase	GARS	14	14	14	31.8	31.8	31.8	77.53	0	125.38	7650500000	140
High mobility group protein B3	HMGB3	5	5	5	30.1	30.1	30.1	17.522	0	27.035	7629400000	53
Proteasome subunit beta type-4	PSMB4	6	6	6	41.7	41.7	41.7	29.204	0	131.28	7611200000	71
Calpastatin	CAST	21	21	0	54.8	54.8	0	75.046	0	323.31	7594800000	223
Protein arginine N-methyltransferase 1	PRMT1;HRMT1L2	12	12	12	44	44	44	37.709	0	97.767	7592400000	113
Protein mago nashi homolog;Protein mago nashi homolog 2	MAGOHB;FLJ10292;MAGOH	3	3	3	36.3	36.3	36.3	11.799	0	55.75	7589900000	65
Paraspeckle component 1	PSPC1	16	16	16	48.9	48.9	48.9	58.743	0	204.35	7584200000	179
3-ketoacyl-CoA thiolase, mitochondrial	ACAA2	14	14	14	58.4	58.4	58.4	41.601	0	323.31	7551600000	153
Eukaryotic translation initiation factor 3 subunit D	EIF3D	15	15	15	44	44	44	63.972	0	243.41	7507400000	198
Tryptophan--tRNA ligase, cytoplasmic;T1-TrpRS;T2-TrpRS	WARS	13	13	13	35.9	35.9	35.9	53.165	0	221.12	7492700000	145
Golgi resident protein GCP60	ACBD3	13	13	13	46.4	46.4	46.4	60.593	0	272.71	7473100000	131
Protein arginine N-methyltransferase 5;Protein arginine N-methyltransferase 5, N-terminally processed;Protein arginine N-methyltransferase 5	PRMT5	18	18	18	40	40	40	72.683	0	163.46	7443600000	182
Phosphoglucomutase-2	PGM2	15	15	15	28.9	28.9	28.9	68.283	0	54.239	7443100000	85
Mitochondrial import receptor subunit TOM40 homolog	TOMM40	10	10	10	40.4	40.4	40.4	37.893	0	323.31	7432600000	138
Vesicle-trafficking protein SEC22b	SEC22B	5	5	5	26	26	26	24.593	0	135.23	7423700000	66
Double-strand break repair protein MRE11A	MRE11A	17	17	17	34.8	34.8	34.8	80.521	0	125.28	7411300000	149
Signal recognition particle receptor subunit beta	SRPRB	9	9	9	37.6	37.6	37.6	29.702	0	95.412	7400800000	57
60S ribosomal protein L8	RPL8	4	4	4	28.7	28.7	28.7	18.169	0	141.26	7388700000	81
S-formylglutathione hydrolase	ESD	11	11	11	64.5	64.5	64.5	31.462	0	116.09	7387200000	225
Heterochromatin protein 1-binding protein 3	HP1BP3	14	14	14	26	26	26	61.206	0	52.442	7382900000	116
Transportin-1	TNPO1	12	12	9	22.6	22.6	19	102.35	0	255.44	7362300000	105
Succinyl-CoA ligase [ADP/GDP-forming] subunit alpha, mitochondrial	SUCLG1	6	6	6	37.5	37.5	37.5	35.047	0	231.56	7353600000	76
Apoptotic chromatin condensation inducer in the nucleus	ACIN1;DKFZp667N107	23	23	21	32.3	32.3	30.1	145.44	0	323.31	7346000000	132
Suppressor of G2 allele of SKP1 homolog	SUGT1	15	15	15	52.6	52.6	52.6	41.024	0	246.55	7343700000	141
Early endosome antigen 1	EEA1	29	29	29	29.3	29.3	29.3	162.46	0	323.31	7342700000	120
Deoxyuridine 5-triphosphate nucleotidohydrolase, mitochondrial	DUT	7	7	7	35.3	35.3	35.3	26.563	0	97.349	7339000000	173
Enhancer of mRNA-decapping protein 4	EDC4	26	26	26	33.7	33.7	33.7	151.66	0	323.31	7309600000	216
Eukaryotic translation initiation factor 3 subunit C;Eukaryotic translation initiation factor 3 subunit C-like protein	EIF3C;EIF3CL	18	18	18	25.7	25.7	25.7	103.64	0	274.06	7309400000	116
Histidine--tRNA ligase, cytoplasmic	HARS;HRS	19	19	13	44	44	32	57.41	0	92.311	7300600000	121
AH receptor-interacting protein	AIP	10	10	10	38.3	38.3	38.3	37.501	0	175.7	7274600000	91
Protein transport protein Sec31A	SEC31L1;SEC31A	15	15	15	17.6	17.6	17.6	129.03	0	225.59	7271100000	119
Farnesyl pyrophosphate synthase	FDPS	5	5	5	12.6	12.6	12.6	48.275	0	43.168	7265000000	41
Aspartate aminotransferase, cytoplasmic;Aspartate aminotransferase	GOT1;GIG18	15	15	15	50.8	50.8	50.8	46.247	0	162.67	7154800000	143
		6	6	2	11.2	11.2	4.4	51.878	0	135.83	7146900000	46
Thioredoxin-related transmembrane protein 1	TMX1;TXNDC	10	10	10	30	30	30	31.791	0	117.39	7145000000	64
L-xylulose reductase	DCXR	10	10	10	61.9	61.9	61.9	25.913	0	147.51	7141200000	125
Methylcrotonoyl-CoA carboxylase beta chain, mitochondrial	MCCC2	14	14	14	38.5	38.5	38.5	61.332	0	156.19	7122900000	111
Ataxin-2-like protein	ATXN2L	18	18	18	28.7	28.7	28.7	113.37	0	204.94	7074600000	129
pre-rRNA processing protein FTSJ3	FTSJ3	17	17	17	30	30	30	96.557	0	218.55	7066900000	164
Replication protein A 32 kDa subunit	RPA2	6	6	6	48.1	48.1	48.1	29.247	0	142.19	7048600000	63
Clusterin;Clusterin beta chain;Clusterin alpha chain;Clusterin	CLU	9	9	9	23.8	23.8	23.8	52.494	0	194.48	7023900000	92
NADPH:adrenodoxin oxidoreductase, mitochondrial	FDXR	18	18	18	45.8	45.8	45.8	53.161	0	56.455	7004000000	136
S-phase kinase-associated protein 1	SKP1	8	8	6	53.4	53.4	35.6	18.72	0	122.04	6987500000	80
ATP-dependent RNA helicase DDX3X;ATP-dependent RNA helicase DDX3Y	DDX3X;DDX3Y	15	14	14	25.1	23.4	23.4	73.243	0	126.67	6978400000	129
Prolyl endopeptidase	PREP	19	19	19	36.3	36.3	36.3	80.733	0	238.97	6932600000	201
UDP-glucose:glycoprotein glucosyltransferase 1	UGGT1	27	27	27	27.5	27.5	27.5	177.19	0	204.29	6925700000	142
Cleavage and polyadenylation specificity factor subunit 6	CPSF6	10	10	10	27.4	27.4	27.4	52.269	0	144.13	6898300000	109
Coiled-coil-helix-coiled-coil-helix domain-containing protein 2;Putative coiled-coil-helix-coiled-coil-helix domain-containing protein CHCHD2P9, mitochondrial	CHCHD2;CHCHD2P9	4	4	4	33.8	33.8	33.8	15.512	0	95.326	6884000000	40
Transcription elongation factor B polypeptide 1	TCEB1	4	4	4	67.9	67.9	67.9	12.473	0	199.85	6883900000	38
Stomatin-like protein 2, mitochondrial	STOML2	11	11	11	52.8	52.8	52.8	38.534	0	323.31	6870900000	101
Sialic acid synthase	NANS;HEL-S-100	8	8	8	33.7	33.7	33.7	40.307	0	76.886	6867600000	59
DNA (cytosine-5)-methyltransferase;DNA (cytosine-5)-methyltransferase 1	DNMT1	33	33	33	24.9	24.9	24.9	189.56	0	318.34	6858300000	192
Mitochondrial import receptor subunit TOM34	TOMM34	10	10	10	42.7	42.7	42.7	34.559	0	316.7	6853400000	87
Phosphatidylinositol transfer protein beta isoform	PITPNB	10	10	8	44.6	44.6	38.4	31.581	0	214.94	6834500000	101
Mitochondrial-processing peptidase subunit beta	PMPCB;DKFZp586I1223	14	14	14	36.9	36.9	36.9	53.508	0	153.15	6818700000	94
Proteasome subunit alpha type-3;Proteasome subunit alpha type	PSMA3	5	5	5	22	22	22	28.433	0	26.979	6813900000	43
Galactokinase	HEL-S-19;GALK1	9	9	9	28.3	28.3	28.3	42.272	0	91.955	6803200000	98
Radixin	RDX	20	14	13	42.7	33.3	32.1	68.563	0	108.7	6782600000	164
Cystatin-B	CSTB	4	4	4	53.1	53.1	53.1	11.139	0	54.922	6779700000	33
	SPAG9	20	20	1	27.4	27.4	1.4	145.17	0	323.31	6775400000	159
Septin-9	2023-09-09	23	23	23	53.2	53.2	53.2	63.633	0	323.31	6770100000	120
Pre-mRNA-processing factor 6	PRPF6	21	21	21	28.6	28.6	28.6	106.92	0	154.11	6759400000	155
Glutathione S-transferase Mu 3	GSTM3	9	9	8	37.3	37.3	33	24.914	0	22.99	6750300000	53
Tumor suppressor p53-binding protein 1	TP53BP1	31	31	31	29.8	29.8	29.8	213.57	0	323.31	6747700000	193
Pachytene checkpoint protein 2 homolog	TRIP13	14	14	14	38.4	38.4	38.4	48.55	0	64.072	6747200000	115
Very large A-kinase anchor protein	CRYBG3	2	2	2	1.3	1.3	1.3	330.63	0.0099786	1.4316	6746600000	4
Nuclear pore complex protein Nup153	NUP153	28	28	28	34.8	34.8	34.8	153.97	0	323.31	6743100000	170
Drebrin-like protein	DBNL	8	8	8	30	30	30	48.207	0	133.98	6722500000	66
Myosin regulatory light chain 12A;Myosin regulatory light chain 12B;Myosin regulatory light polypeptide 9	MYL12A;MYL12B;MYL9	8	8	8	60.5	60.5	60.5	20.457	0	76.611	6711100000	113
Calponin-3;Calponin	CNN3	9	9	8	39.8	39.8	36.5	36.413	0	279.49	6703300000	86
Cleavage stimulation factor subunit 2	CSTF2	12	12	8	39.4	39.4	28.9	58.617	0	297.23	6691400000	123
Proteasome subunit beta type;Proteasome subunit beta type-6	PSMB6	4	4	4	20.9	20.9	20.9	25.357	0	10.637	6682400000	42
DnaJ homolog subfamily B member 1	DNAJB1	15	15	14	45.6	45.6	45.6	38.044	0	93.03	6676700000	94
Probable ATP-dependent RNA helicase DDX46	DDX46	30	30	1	37.4	37.4	1.8	117.36	0	198.57	6652000000	180
Eukaryotic translation initiation factor 6	EIF6	8	8	8	60	60	60	26.599	0	206.11	6637500000	56
Nicotinamide phosphoribosyltransferase	PBEF1;NAMPT	17	17	17	50.9	50.9	50.9	55.52	0	309.34	6605700000	153
40S ribosomal protein S15	RPS15	4	4	4	41.9	41.9	41.9	14.759	0	42.917	6586800000	55
Ubiquitin carboxyl-terminal hydrolase isozyme L3;Ubiquitin carboxyl-terminal hydrolase	UCHL3	7	7	7	39.6	39.6	39.6	26.182	0	130.91	6582800000	84
Succinate-semialdehyde dehydrogenase, mitochondrial	ALDH5A1	13	13	13	48.5	48.5	48.5	53.867	0	323.31	6582000000	184
Nesprin-1	SYNE1	7	7	7	1.3	1.3	1.3	964.83	0	3.6213	6531900000	6
40S ribosomal protein S7	RPS7	5	5	1	41.8	41.8	5.7	22.127	0	83.456	6531800000	61
Exportin-5	XPO5	17	17	17	21.3	21.3	21.3	136.31	0	192.82	6514700000	191
Protein diaphanous homolog 1	DIAPH1	20	20	20	21.2	21.2	21.2	141.3	0	174.63	6514100000	163
Coronin-1C;Coronin	CORO1C	11	11	11	30.8	30.8	30.8	53.248	0	75.334	6465200000	76
Regulation of nuclear pre-mRNA domain-containing protein 1A	P15RS;RPRD1A	9	9	9	42.9	42.9	42.9	35.719	0	148.48	6465000000	95
Core histone macro-H2A;Core histone macro-H2A.2;Histone H2A	H2AFY2	11	11	10	37.1	37.1	34.7	40.058	0	216.08	6442900000	88
Long-chain-fatty-acid--CoA ligase 3	ACSL3	13	13	12	24.3	24.3	21.7	79.222	0	215.79	6442400000	135
Ribonucleoprotein PTB-binding 1	RAVER1	17	17	17	33.7	33.7	33.7	77.843	0	108.57	6436000000	173
Probable ATP-dependent RNA helicase DDX23	DDX23	19	19	19	30.9	30.9	30.9	93.233	0	145.94	6426400000	129
Vesicle-associated membrane protein 3	VAMP3	3	3	1	40	40	16	11.309	0	196.22	6424500000	37
Structural maintenance of chromosomes protein 4;Structural maintenance of chromosomes protein	SMC4	25	25	18	25.9	25.9	17.5	147.18	0	199.6	6422000000	131
T-complex protein 1 subunit zeta-2	CCT6B	6	1	1	11.3	2.3	2.3	57.821	0.0019183	2.3254	6393300000	11
Hypoxanthine-guanine phosphoribosyltransferase	HPRT1	8	8	8	53.7	53.7	53.7	24.588	0	73.817	6390300000	58
Ribosomal RNA processing protein 1 homolog B	RRP1B	24	24	24	52.1	52.1	52.1	84.427	0	296.43	6387100000	198
60S ribosomal protein L35a	RPL35A	4	4	4	16.4	16.4	16.4	12.538	0	8.4625	6359500000	24
Alanine--tRNA ligase, mitochondrial	AARS2	18	18	18	32.5	32.5	32.5	107.34	0	206.07	6354100000	120
RNA-binding protein 39	RBM39;DKFZp781C0423;DKFZp686A11192;RNPC2;DKFZp781I1140;DKFZp686C17209	11	11	11	38.1	38.1	38.1	48.023	0	76.418	6332100000	117
Replication factor C subunit 4	RFC4	10	10	10	39.7	39.7	39.7	39.681	0	70.592	6310600000	68
Cell division control protein 42 homolog	CDC42;hCG_39634	6	5	5	42.4	36.6	36.6	21.258	0	18.277	6287100000	122
Squamous cell carcinoma antigen recognized by T-cells 3	SART3	17	17	17	27	27	27	109.93	0	323.31	6280100000	96
ATP-dependent RNA helicase DDX19A	DDX19A;DKFZp686C21137;DKFZp762C1313;hCG_1998531	16	16	2	40.6	40.6	10.9	53.974	0	125.3	6266200000	87
Presequence protease, mitochondrial	PITRM1	21	21	21	30.8	30.8	30.8	116.29	0	222.6	6248200000	135
Crk-like protein	CRKL	8	8	8	51.5	51.5	51.5	33.777	0	197.04	6230500000	83
Golgi apparatus protein 1	GLG1	22	22	22	29.5	29.5	29.5	134.55	0	323.31	6230300000	206
Acylglycerol kinase, mitochondrial	AGK;FLJ10842	12	12	12	44.2	44.2	44.2	43.796	0	108.75	6226600000	122
Cytoplasmic dynein 1 light intermediate chain 1	DYNC1LI1;DKFZp686A1525	14	14	14	41.7	41.7	41.7	56.578	0	138.68	6222100000	102
O-acetyl-ADP-ribose deacetylase MACROD1	MACROD1	6	6	6	28.3	28.3	28.3	35.505	0	52.965	6207100000	52
Carnitine O-palmitoyltransferase 2, mitochondrial	CPT2	14	14	14	28.9	28.9	28.9	73.776	0	233.56	6184000000	146
Angiomotin	AMOT	20	20	19	28.1	28.1	27.2	118.08	0	292.24	6159200000	179
Calpain-1 catalytic subunit	CAPN1	20	20	13	37.8	37.8	23.1	81.889	0	101.18	6144500000	121
RNA-binding protein 8A	RBM8A;RBM8	4	4	4	37.4	37.4	37.4	19.889	0	29.557	6137400000	62
Nuclear pore complex protein Nup155	NUP155	17	17	17	20.5	20.5	20.5	151.23	0	323.31	6128800000	149
Proteasome subunit beta type-5	PSMB5	9	9	9	38	38	38	28.48	0	88.516	6116300000	51
Nucleobindin-1	NUCB1	18	18	18	51.2	51.2	51.2	53.907	0	63.6	6110500000	82
2-oxoglutarate dehydrogenase, mitochondrial	OGDH	21	21	18	30	30	26.9	115.93	0	152.07	6104100000	186
Cullin-4A	CUL4A	13	13	10	20.4	20.4	16.6	87.679	0	53.463	6100100000	76
Transcription elongation factor SPT5	SUPT5H	23	23	23	32.1	32.1	32.1	118.18	0	323.31	6098900000	196
Isoleucine--tRNA ligase, mitochondrial	IARS2	18	18	18	32	32	32	113.79	0	218.01	6098700000	79
Phenylalanine--tRNA ligase alpha subunit	FARSLA;FARSA	11	11	11	25.4	25.4	25.4	57.563	0	169.86	6096100000	121
Cleavage and polyadenylation specificity factor subunit 5	NUDT21	7	7	7	30	30	30	26.215	0	60.208	6089400000	71
Phosphoserine aminotransferase	PSAT1	10	10	10	34.3	34.3	34.3	40.422	0	38.054	6086300000	78
Transducin beta-like protein 3	TBL3	20	20	20	39.6	39.6	39.6	89.034	0	276.93	6084900000	151
C-terminal-binding protein 1	CTBP1	7	7	6	25.9	25.9	23.6	47.535	0	178.96	6074400000	73
Heterogeneous nuclear ribonucleoprotein H2	HNRNPH2	13	7	7	43.7	28.1	28.1	49.263	0	97.947	6064000000	102
Vacuolar protein sorting-associated protein VTA1 homolog	VTA1	7	7	7	37.1	37.1	37.1	31.102	0	125.33	6054000000	87
Acidic leucine-rich nuclear phosphoprotein 32 family member A	ANP32A	9	9	7	56.5	56.5	47.5	19.997	0	144.22	6047400000	116
Afadin	MLLT4	31	31	25	28.7	28.7	24	207.62	0	190.78	6047200000	167
Prolyl 4-hydroxylase subunit alpha-1	P4HA1	14	14	14	35.2	35.2	35.2	60.966	0	90.964	6042500000	92
Up-regulated during skeletal muscle growth protein 5	USMG5	3	3	3	44.8	44.8	44.8	6.4575	0	166.48	6027900000	28
60S ribosomal protein L34	RPL34	2	2	2	12.8	12.8	12.8	13.293	0.00020056	3.0148	6024800000	22
Eukaryotic translation initiation factor 2A;Eukaryotic translation initiation factor 2A, N-terminally processed	EIF2A	20	20	20	49.2	49.2	49.2	64.989	0	189.44	6021800000	115
Mitogen-activated protein kinase;Mitogen-activated protein kinase 1	MAPK1	8	8	5	38.2	38.2	27.9	40.42	0	81.403	5957700000	95
Aminoacyl tRNA synthase complex-interacting multifunctional protein 2	JTV1;AIMP2	4	4	4	28.4	28.4	28.4	35.448	0	137.31	5934300000	36
Mitochondrial dicarboxylate carrier	SLC25A10	13	13	8	39.6	39.6	22.9	48.099	0	98.124	5933500000	93
60S ribosomal protein L9	RPL9	8	8	8	50	50	50	21.863	0	124.15	5933000000	73
Dihydropteridine reductase	QDPR	9	9	9	53.7	53.7	53.7	25.789	0	178.99	5929400000	133
mRNA export factor	RAE1	11	11	11	52.4	52.4	52.4	47.831	0	131.87	5924700000	114
ATP synthase subunit delta, mitochondrial	ATP5D	2	2	2	13.7	13.7	13.7	17.49	0	23.471	5914000000	34
Asparagine--tRNA ligase, cytoplasmic	NARS	12	12	12	27.7	27.7	27.7	62.942	0	128.16	5885900000	143
RNA-binding protein 12	DKFZp667H197;RBM12	13	13	13	19	19	19	100.16	0	39.22	5873800000	82
Cellular nucleic acid-binding protein	CNBP	5	5	5	40.6	40.6	40.6	18.742	0	142.28	5863500000	44
Translocation protein SEC63 homolog	SEC63	20	20	20	30.8	30.8	30.8	87.998	0	272.4	5863200000	200
Histone acetyltransferase type B catalytic subunit	HAT1	8	8	8	30.5	30.5	30.5	49.512	0	147.44	5843200000	88
Dolichyl-diphosphooligosaccharide--protein glycosyltransferase subunit STT3A	hCG_2032701;STT3A	7	7	7	12.4	12.4	12.4	80.428	0	20.775	5838500000	38
26S proteasome non-ATPase regulatory subunit 7	PSMD7	6	6	6	33.3	33.3	33.3	37.025	0	61.737	5833900000	62
Small glutamine-rich tetratricopeptide repeat-containing protein alpha	SGTA	6	6	6	23.3	23.3	23.3	34.063	0	50.665	5828200000	57
BolA-like protein 2	BOLA2	4	4	4	60.5	60.5	60.5	10.116	0	123.1	5820700000	52
Glycerol-3-phosphate dehydrogenase;Glycerol-3-phosphate dehydrogenase, mitochondrial	GPD2	18	18	18	40.3	40.3	40.3	77.252	0	101.41	5815300000	106
Actin-related protein 2	ACTR2	8	8	8	29.2	29.2	29.2	44.76	0	82.671	5791400000	57
Protein SON	SON	32	32	32	23.1	23.1	23.1	263.83	0	304.64	5766100000	189
Eukaryotic initiation factor 4A-II;Eukaryotic initiation factor 4A-II, N-terminally processed	EIF4A2	16	8	8	52.6	31.4	31.4	46.402	0	72.159	5754100000	161
Apoptosis inhibitor 5	API5	10	10	4	26.3	26.3	9.2	59.004	0	77.099	5748900000	71
Oxygen-dependent coproporphyrinogen-III oxidase, mitochondrial	CPOX	12	12	12	30.8	30.8	30.8	50.151	0	106.95	5745400000	80
4F2 cell-surface antigen heavy chain	SLC3A2	16	16	16	32.2	32.2	32.2	64.872	0	190.56	5739700000	157
Ubiquitin-conjugating enzyme E2 variant 1	TMEM189-UBE2V1;UBE2V1	7	7	4	23.2	23.2	14.9	42.208	0	117.82	5725800000	135
U5 small nuclear ribonucleoprotein 40 kDa protein	WDR57;SNRNP40	11	11	11	52.7	52.7	52.7	39.31	0	224.53	5721700000	142
Transcription elongation regulator 1	TCERG1	22	22	22	24.2	24.2	24.2	123.9	0	86.504	5720800000	108
ATP-dependent RNA helicase DDX42	DDX42	23	23	23	39.1	39.1	39.1	102.97	0	282.09	5684200000	202
DNA fragmentation factor subunit alpha	DFFA	11	11	3	57.4	57.4	9.7	36.521	0	115.98	5679700000	104
Emerin	EMD	10	10	10	61.8	61.8	61.8	28.994	0	166.96	5672500000	73
Heterogeneous nuclear ribonucleoprotein F;Heterogeneous nuclear ribonucleoprotein F, N-terminally processed	HNRPF;HNRNPF	11	9	9	47.2	40.7	40.7	45.671	0	215.55	5668400000	164
Collagen alpha-2(IV) chain;Canstatin	COL4A2	8	8	8	6	6	6	167.55	0	212.36	5639200000	85
Peptidyl-prolyl cis-trans isomerase FKBP5;Peptidyl-prolyl cis-trans isomerase FKBP5, N-terminally processed	FKBP5	16	16	16	38.9	38.9	38.9	51.198	0	323.31	5631200000	136
WD40 repeat-containing protein SMU1;WD40 repeat-containing protein SMU1, N-terminally processed	SMU1	12	12	12	36.1	36.1	36.1	57.543	0	164.18	5622400000	93
SRA stem-loop-interacting RNA-binding protein, mitochondrial	SLIRP	4	4	4	39.4	39.4	39.4	12.349	0	35.63	5615900000	25
V-type proton ATPase subunit B, brain isoform	ATP6V1B2	16	16	12	51.5	51.5	39.9	56.5	0	112.71	5602900000	106
ATP synthase subunit g, mitochondrial	ATP5L	2	2	2	36.8	36.8	36.8	8.4518	0	7.7195	5590900000	38
Mitochondrial carrier homolog 2	MTCH2	7	7	1	34.3	34.3	6.9	33.331	0	80.949	5589800000	44
Protein NipSnap homolog 1	NIPSNAP1	6	6	6	28.5	28.5	28.5	33.252	0	30.916	5573500000	56
ATP-dependent (S)-NAD(P)H-hydrate dehydratase	CARKD;FLJ10769	13	13	13	60.8	60.8	60.8	36.576	0	178.64	5561600000	90
dCTP pyrophosphatase 1	DCTPP1	9	9	9	58.2	58.2	58.2	18.681	0	106.44	5561200000	73
Renin receptor	ATP6AP2	8	8	8	32	32	32	39.008	0	46.84	5555000000	52
Echinoderm microtubule-associated protein-like 4;Tyrosine-protein kinase receptor	EML4	17	17	17	23.3	23.3	23.3	108.91	0	89.723	5536500000	79
Activator of 90 kDa heat shock protein ATPase homolog 1	AHSA1	12	12	12	47	47	47	38.274	0	130.54	5529200000	81
Calpain small subunit 1	CAPNS1	5	5	5	24.8	24.8	24.8	33.786	0	183.38	5500100000	81
Endoplasmic reticulum resident protein 44	ERP44	8	8	8	32.8	32.8	32.8	46.971	0	58.587	5491100000	63
Eukaryotic translation initiation factor 4H	EIF4H;LOC392647	7	7	7	40.7	40.7	40.7	27.385	0	193.78	5471800000	42
ERO1-like protein alpha	ERO1L	11	11	10	28	28	25.6	54.392	0	218.72	5469700000	121
Transcription elongation factor A protein 1	TCEA1	14	14	13	51.5	51.5	47.2	33.935	0	119.76	5466500000	100
Regulation of nuclear pre-mRNA domain-containing protein 1B	RPRD1B	7	7	7	41.4	41.4	41.4	36.899	0	142.53	5464800000	99
Asparagine synthetase [glutamine-hydrolyzing]	ASNS	15	15	15	36.5	36.5	36.5	64.369	0	117.41	5443000000	123
CCR4-NOT transcription complex subunit 1	CNOT1	33	33	33	19.8	19.8	19.8	266.94	0	229.84	5441800000	144
Secretory carrier-associated membrane protein 3	SCAMP3	7	7	7	34.9	34.9	34.9	38.242	0	323.31	5430000000	87
Alpha-actinin-1	ACTN1	24	16	16	40.5	30	30	103.06	0	323.31	5429100000	128
Eukaryotic translation initiation factor 1A, X-chromosomal;Eukaryotic translation initiation factor 1A, Y-chromosomal	EIF1AX;EIF1AY	6	6	6	47.9	47.9	47.9	16.46	0	35.456	5399700000	61
Transformer-2 protein homolog beta	DKFZp686F18120;TRA2B	4	4	4	21.4	21.4	21.4	29.201	0	85.485	5398400000	44
Metastasis-associated protein MTA1	MTA1	18	18	15	36.3	36.3	30.4	79.372	0	103.68	5344400000	122
Flotillin-2	FLOT2;hCG_1998851	12	12	12	38	38	38	41.685	0	62.689	5342400000	93
Splicing factor 1	SF1	13	13	13	30.8	30.8	30.8	61.888	0	88.239	5331000000	181
SUMO-conjugating enzyme UBC9	UBE2I	7	7	7	54.4	54.4	54.4	18.007	0	124.68	5329900000	54
Omega-amidase NIT2	HEL-S-8a;NIT2	10	10	10	44.6	44.6	44.6	30.608	0	126.34	5312700000	79
Tyrosine-protein phosphatase non-receptor type 11	PTPN11	15	15	15	34.3	34.3	34.3	68.436	0	145.62	5311600000	137
Dolichyl-diphosphooligosaccharide--protein glycosyltransferase subunit DAD1	DAD1	2	2	2	25.9	25.9	25.9	9.5541	0	8.3619	5311200000	32
Ras-related protein Rab-2A	RAB2;RAB2A	6	6	0	43.4	43.4	0	23.545	0	165.24	5303400000	38
Elongation factor Tu GTP-binding domain-containing protein 1	EFTUD1	22	22	22	31	31	31	125.43	0	323.31	5300000000	226
Glutaredoxin-3	GLRX3	10	10	10	26.3	26.3	26.3	37.432	0	78.058	5296400000	63
Myosin-14	MYH14	34	27	16	23.6	20.2	11.6	227.87	0	323.31	5294500000	142
cAMP-dependent protein kinase type II-alpha regulatory subunit	PRKAR2A	16	16	14	56	56	49.2	43.066	0	137.6	5280700000	107
Extended synaptotagmin-1	FAM62A;ESYT1	19	19	19	27.4	27.4	27.4	122.9	0	182.35	5278200000	161
Sec1 family domain-containing protein 1	SCFD1	14	14	14	30.1	30.1	30.1	72.307	0	323.31	5272700000	129
Lon protease homolog, mitochondrial;Lon protease homolog	LONP1	22	22	22	37.9	37.9	37.9	93.296	0	193.81	5269400000	233
NADH dehydrogenase [ubiquinone] iron-sulfur protein 3, mitochondrial	NDUFS3;DKFZp586K0821	5	5	5	26.1	26.1	26.1	30.16	0	59.481	5266500000	144
Syntaxin-12	STX12	5	5	5	29	29	29	30.878	0	141.23	5264800000	48
Reticulon-4;Reticulon	RTN4	10	10	10	22.1	22.1	22.1	129.93	0	88.105	5262300000	141
Uroporphyrinogen decarboxylase	UROD	9	9	9	34.1	34.1	34.1	40.786	0	107.46	5260600000	94
Clathrin interactor 1	CLINT1	13	13	13	26.6	26.6	26.6	70.294	0	141.14	5226500000	87
	RALY	10	10	2	53.3	53.3	17.9	30.398	0	323.31	5224800000	66
Guanine nucleotide-binding protein-like 3	GNL3	12	12	12	29.4	29.4	29.4	60.572	0	149.43	5213700000	76
Zinc finger RNA-binding protein	ZFR	20	20	20	31.2	31.2	31.2	117.01	0	323.31	5213600000	152
Superkiller viralicidic activity 2-like 2	SKIV2L2	17	17	17	21.3	21.3	21.3	117.8	0	135.41	5212700000	123
Actin-like protein 6A	BAF53A;ACTL6A	11	11	11	34.5	34.5	34.5	47.38	0	188.61	5210100000	80
ATP synthase subunit gamma;ATP synthase subunit gamma, mitochondrial	ATP5C1	7	7	1	34.4	34.4	4.5	32.247	0	22.407	5188800000	101
Minor histocompatibility antigen H13	HM13	4	4	4	12.2	12.2	12.2	41.488	0	60.976	5186800000	39
Amidophosphoribosyltransferase	PPAT	12	12	12	31.5	31.5	31.5	57.384	0	161.1	5177700000	105
COP9 signalosome complex subunit 4	COPS4	12	12	12	43.1	43.1	43.1	46.267	0	200.52	5176100000	95
Flavin reductase (NADPH)	HEL-S-10;BLVRB	6	6	6	47.1	47.1	47.1	22.119	0	223.3	5172100000	114
Protein scribble homolog	SCRIB	28	28	27	28	28	27.4	174.91	0	92.082	5147100000	141
Protein LYRIC	MTDH	17	17	17	46	46	46	63.836	0	167.81	5144000000	141
Helicase SKI2W	SKIV2L;SKI2W	21	21	21	28	28	28	137.75	0	92.505	5109900000	195
Coatomer subunit gamma-2;Coatomer subunit gamma	COPG2	19	16	16	34.6	30.4	30.4	97.621	0	236.79	5109600000	156
Eukaryotic translation initiation factor 3 subunit L	EIF3L	12	12	12	25	25	25	62.691	0	173.62	5089800000	86
Golgin subfamily B member 1	GOLGB1	47	47	46	26.1	26.1	25.9	376.01	0	323.31	5088100000	173
Probable rRNA-processing protein EBP2	EBNA1BP2	8	8	8	30.7	30.7	30.7	34.852	0	63.23	5087000000	60
3-hydroxyisobutyrate dehydrogenase, mitochondrial;3-hydroxyisobutyrate dehydrogenase	HIBADH	8	8	8	42	42	42	35.329	0	208.05	5082500000	59
Transcription factor BTF3 homolog 4;Transcription factor BTF3	BTF3L4	5	5	5	41.1	41.1	41.1	17.27	0	93.029	5081600000	101
UBX domain-containing protein 1	UBXN1;LOC51035	6	6	6	35.9	35.9	35.9	32.611	0	280.34	5078100000	82
Double-strand-break repair protein rad21 homolog	RAD21	18	18	18	45.5	45.5	45.5	71.689	0	323.31	5066500000	156
FAS-associated factor 2	FAF2	10	10	10	44.5	44.5	44.5	52.623	0	102.56	5042500000	122
Eukaryotic translation initiation factor 3 subunit J	EIF3S1;EIF3J	8	8	8	34.5	34.5	34.5	29.062	0	102.04	5041700000	60
DnaJ homolog subfamily C member 7	DNAJC7	19	19	19	46.2	46.2	46.2	56.44	0	111.98	5040900000	80
Ribonucleoside-diphosphate reductase subunit M2	hCG_23833;RRM2	13	13	12	40.1	40.1	36.7	51.076	0	185.02	5039200000	129
HBS1-like protein	HBS1L	15	15	6	31.4	31.4	15.4	75.472	0	188.18	5001900000	103
E3 UFM1-protein ligase 1	UFL1	19	19	19	27.8	27.8	27.8	89.594	0	118.28	4992200000	140
Tubulin alpha-1C chain	TUBA1C	21	4	4	56.6	13.1	13.1	57.73	0	252.65	4988400000	91
Lamin-B receptor	LBR	7	7	7	13.3	13.3	13.3	70.729	0	38.225	4982800000	44
Ribonucleoside-diphosphate reductase large subunit;Ribonucleoside-diphosphate reductase	RRM1	17	17	17	33.8	33.8	33.8	90.069	0	273.58	4982700000	229
Sorbitol dehydrogenase	HEL-S-95n;SORD	7	7	7	31.9	31.9	31.9	38.311	0	73.994	4976500000	86
Nodal modulator 2;Nodal modulator 3;Nodal modulator 1	NOMO2;NOMO3;NOMO1	19	19	19	23.5	23.5	23.5	139.44	0	199.18	4966500000	136
Serine/threonine-protein phosphatase 2A 56 kDa regulatory subunit delta isoform	PPP2R5D	14	14	11	36.7	36.7	29.7	69.978	0	98.239	4960300000	115
Protein FAM49B	FAM49B;DKFZp686B04128	9	9	8	36.4	36.4	32.4	36.748	0	202.05	4921500000	93
Transcription factor A, mitochondrial	TFAM	7	7	7	27.2	27.2	27.2	29.082	0	55.31	4903700000	51
SH3 domain-binding glutamic acid-rich-like protein	HEL-S-115;SH3BGRL	7	7	7	84.2	84.2	84.2	12.774	0	86.683	4850600000	68
Histidine triad nucleotide-binding protein 1	HINT1	4	4	4	52.6	52.6	52.6	8.7079	0	18.146	4849300000	33
Chromatin complexes subunit BAP18	BAP18;C17orf49	9	9	1	73.3	73.3	8.1	17.9	0	103.91	4846400000	59
Replication factor C subunit 3	RFC3	14	14	14	53.1	53.1	53.1	34.832	0	121.55	4841900000	115
Phosphate carrier protein, mitochondrial	SLC25A3	8	8	8	25.3	25.3	25.3	36.161	0	26.826	4841000000	79
RNA-binding protein with serine-rich domain 1	RNPS1	3	3	3	13.6	13.6	13.6	27.431	0	18.077	4838500000	25
ADP/ATP translocase 3;ADP/ATP translocase 3, N-terminally processed	SLC25A6	12	5	1	43.6	22.1	4.4	32.866	0	29.713	4834100000	96
Protein NipSnap homolog 2	GBAS	5	5	5	18.5	18.5	18.5	33.742	0	28.302	4821000000	43
40S ribosomal protein S24	RPS24	4	4	4	21.4	21.4	21.4	15.197	0	27.72	4816800000	89
Polyadenylate-binding protein 4;Polyadenylate-binding protein	PABPC4	17	10	9	36.8	21	19.6	70.782	0	56.215	4811800000	81
Pinin	PNN	10	10	10	17.4	17.4	17.4	81.541	0	74.281	4793900000	61
Cytochrome b-c1 complex subunit 7	UQCRB	5	5	5	34.2	34.2	34.2	13.53	0	41.746	4791400000	36
Platelet-activating factor acetylhydrolase IB subunit gamma	PAFAH1B3	5	5	5	30.3	30.3	30.3	25.734	0	30.017	4784800000	51
RNA-binding protein 26	RBM26	16	16	8	18.3	18.3	12.2	113.79	0	157.39	4762800000	93
Magnesium-dependent phosphatase 1	NEDD8-MDP1;MDP1	4	4	4	32.4	32.4	32.4	19.536	0	24.515	4758100000	18
Pantothenate kinase 4	PANK4	16	16	3	31.3	31.3	3.9	85.99	0	227.79	4750100000	110
Procollagen-lysine,2-oxoglutarate 5-dioxygenase 1	PLOD1	12	12	12	23.2	23.2	23.2	79.398	0	132.51	4740300000	70
U2 small nuclear ribonucleoprotein A	SNRPA1	11	11	11	58.4	58.4	58.4	28.415	0	120.11	4740200000	105
60S acidic ribosomal protein P1	RPLP1	3	2	2	66.7	51.8	51.8	11.5	0	57.552	4737000000	108
Spermidine synthase	SRM	6	6	6	31.1	31.1	31.1	33.824	0	323.31	4735700000	69
Serine/threonine-protein phosphatase PGAM5, mitochondrial	PGAM5	8	8	8	36.7	36.7	36.7	32.004	0	36.432	4731600000	59
Protein EMSY	EMSY;C11orf30	3	3	3	4.6	4.6	4.6	141.47	0.0028095	1.9434	4729100000	13
Density-regulated protein	DENR	7	7	7	42.9	42.9	42.9	22.092	0	258.69	4724400000	111
Cell division cycle and apoptosis regulator protein 1	CCAR1	14	14	14	18.9	18.9	18.9	132.82	0	319.98	4723600000	112
Eukaryotic peptide chain release factor subunit 1	ETF1	10	10	10	26.1	26.1	26.1	49.03	0	44.505	4722400000	43
NEDD8-activating enzyme E1 catalytic subunit	UBA3;UBE1C	17	17	17	51.4	51.4	51.4	51.822	0	176.2	4717600000	123
Trafficking protein particle complex subunit 3	TRAPPC3	6	6	6	38.3	38.3	38.3	20.274	0	82.537	4711800000	59
Procollagen-lysine,2-oxoglutarate 5-dioxygenase 2	PLOD2	13	13	13	25.5	25.5	25.5	81.169	0	139.9	4707900000	85
Serine/arginine repetitive matrix protein 1	SRRM1	5	5	5	8.6	8.6	8.6	102.33	0	167.13	4702600000	106
Cofilin-2	CFL2	7	5	5	57.2	40.4	40.4	18.736	0	123.04	4701800000	107
Translocon-associated protein subunit delta	SSR4	4	4	4	30.6	30.6	30.6	18.998	0	26.912	4700400000	36
Heterogeneous nuclear ribonucleoprotein A0	HNRNPA0	3	3	3	22.6	22.6	22.6	30.84	0	128.38	4685100000	128
Double-stranded RNA-binding protein Staufen homolog 1	STAU1	16	16	16	38	38	38	63.192	0	95.457	4676500000	80
Band 4.1-like protein 3;Band 4.1-like protein 3, N-terminally processed	EPB41L3	21	20	0	40.5	39.8	0	102.29	0	323.31	4667300000	130
CDGSH iron-sulfur domain-containing protein 2	CISD2	5	5	5	41.5	41.5	41.5	15.278	0	30.103	4666400000	41
Probable serine carboxypeptidase CPVL	CPVL	8	8	8	23.3	23.3	23.3	54.172	0	58.358	4666100000	59
Glyoxylate reductase/hydroxypyruvate reductase	GRHPR	6	6	6	29.6	29.6	29.6	38.695	0	177.6	4657900000	81
Glutathione synthetase	HEL-S-64p;GSS	12	12	12	35.9	35.9	35.9	52.384	0	98.448	4653400000	104
Serine/threonine-protein kinase Nek9	NEK9	18	18	18	28.2	28.2	28.2	107.15	0	207.91	4653300000	124
Inositol monophosphatase 1	IMPA1	9	9	9	35	35	35	30.188	0	121.79	4644100000	66
SWI/SNF complex subunit SMARCC2	SMARCC2	19	19	15	24.2	24.2	20.8	132.88	0	298.53	4622700000	123
3(2),5-bisphosphate nucleotidase 1	HEL20;BPNT1	9	9	9	45.8	45.8	45.8	33.392	0	103.13	4622300000	50
Monofunctional C1-tetrahydrofolate synthase, mitochondrial	MTHFD1L	17	17	17	27.4	27.4	27.4	99.31	0	99.267	4618200000	120
SURP and G-patch domain-containing protein 2	SFRS14;SUGP2	17	17	17	28.7	28.7	28.7	120.23	0	176.12	4601100000	142
Protein S100;Protein S100-A11;Protein S100-A11, N-terminally processed	HEL-S-43;S100A11	3	3	3	54.3	54.3	54.3	11.74	0	37.995	4587300000	49
Calpain-2 catalytic subunit	CAPN2	16	16	16	34.6	34.6	34.6	83.108	0	323.31	4586800000	125
Signal recognition particle receptor subunit alpha	SRPR	17	17	17	43.3	43.3	43.3	69.81	0	262.17	4586600000	116
Peptidyl-prolyl cis-trans isomerase;Peptidyl-prolyl cis-trans isomerase H	PPIH	8	8	8	52.5	52.5	52.5	19.208	0	20.863	4579800000	56
Ribosome biogenesis protein BOP1	BOP1	14	14	14	26.8	26.8	26.8	83.629	0	114.95	4578800000	182
Alpha-taxilin	TXLNA	12	12	12	35.5	35.5	35.5	61.89	0	255.73	4576100000	96
Glutathione S-transferase kappa 1	GSTK1;LOC51064	4	4	4	31.2	31.2	31.2	19.385	0	92.248	4575300000	32
U4/U6.U5 tri-snRNP-associated protein 1	SART1	19	19	19	31.1	31.1	31.1	90.254	0	323.31	4570800000	104
Annexin;Annexin A11	ANXA11	13	13	13	37	37	37	45.597	0	104.72	4566100000	81
NADH dehydrogenase [ubiquinone] flavoprotein 2, mitochondrial	NDUFV2	9	9	9	45.5	45.5	45.5	25.43	0	115.81	4551900000	102
GTPase-activating protein and VPS9 domain-containing protein 1	GAPVD1	19	19	19	23.9	23.9	23.9	159.75	0	302.64	4539500000	120
Mitochondrial import inner membrane translocase subunit Tim13	TIMM13	4	4	4	45.3	45.3	45.3	10.5	0	29.454	4529100000	48
2,3-cyclic-nucleotide 3-phosphodiesterase	CNP	14	14	14	37.7	37.7	37.7	45.098	0	231.58	4528800000	126
Tyrosine-protein phosphatase non-receptor type 1;Tyrosine-protein phosphatase non-receptor type	PTPN1	10	10	10	32.6	32.6	32.6	49.966	0	185.67	4523000000	74
Very-long-chain 3-oxoacyl-CoA reductase	HSD17B12	7	7	7	24.4	24.4	24.4	38.806	0	36.832	4518200000	57
Casein kinase II subunit beta	CSNK2B;CSNK2B-LY6G5B-1181;CSNK2B-LY6G5B--991	5	5	5	33.5	33.5	33.5	24.942	0	50.298	4508800000	117
Calcium/calmodulin-dependent protein kinase type II subunit delta	CAMK2D	9	9	7	25.5	25.5	19.3	56.298	0	190.12	4508400000	75
Malectin	MLEC	9	9	9	32.5	32.5	32.5	32.233	0	120.18	4506000000	52
C-terminal-binding protein 2	CTBP2	7	6	6	33.9	31.7	31.7	48.944	0	139.52	4505900000	53
Isocitrate dehydrogenase [NAD] subunit, mitochondrial;Isocitrate dehydrogenase [NAD] subunit gamma, mitochondrial	hCG_2004980;IDH3G	8	8	8	38.8	38.8	38.8	36.756	0	308.13	4505200000	119
Nuclear pore complex protein Nup98-Nup96;Nuclear pore complex protein Nup98;Nuclear pore complex protein Nup96	NUP98	26	26	26	21.8	21.8	21.8	197.58	0	141.38	4500000000	130
DNA polymerase;DNA polymerase delta catalytic subunit	POLD1	27	27	27	34.3	34.3	34.3	123.63	0	262.59	4474900000	159
Histone deacetylase;Histone deacetylase 1	HDAC1;DKFZp686H12203	9	7	7	36.3	31.3	31.3	55.102	0	131.91	4472500000	78
Acyl-coenzyme A thioesterase 13;Acyl-coenzyme A thioesterase 13, N-terminally processed	ACOT13	5	5	5	62.1	62.1	62.1	14.96	0	32.485	4468200000	52
Fumarate hydratase, mitochondrial	FH	8	8	8	24.7	24.7	24.7	54.636	0	80.35	4467600000	98
Prefoldin subunit 2	PFDN2	5	5	5	32.5	32.5	32.5	16.648	0	75.612	4465800000	42
Separin	ESPL1	4	4	4	3.5	3.5	3.5	233.17	0.0017318	2.3607	4463400000	7
Leucine-rich repeat-containing protein 40	LRRC40	16	16	16	39	39	39	68.249	0	101.57	4461300000	96
Parathymosin	PTMS	1	1	1	19.3	19.3	19.3	6.2542	0	3.4313	4460800000	27
Scaffold attachment factor B1	SAFB	15	6	6	25.3	8.6	8.6	91.084	0	90.692	4451000000	43
Alpha-endosulfine	ENSA	8	8	7	61.4	61.4	53.6	15.634	0	97.063	4448400000	47
Alcohol dehydrogenase [NADP(+)]	HEL-S-165mP;AKR1A1	12	12	12	45.2	45.2	45.2	36.573	0	64.759	4448000000	89
7-dehydrocholesterol reductase	DHCR7	3	3	3	9.1	9.1	9.1	54.469	0	47.301	4446700000	35
Gem-associated protein 5	GEMIN5	20	20	20	19.8	19.8	19.8	168.59	0	147.2	4442600000	111
Nuclear cap-binding protein subunit 1	NCBP1	12	12	12	23.2	23.2	23.2	91.838	0	75.014	4417800000	121
Cathepsin B;Cathepsin B light chain;Cathepsin B heavy chain	CTSB	8	8	8	30.7	30.7	30.7	37.821	0	83.317	4399100000	51
Protein disulfide-isomerase A5	PDIA5	11	11	11	29.5	29.5	29.5	59.594	0	146.31	4397500000	117
Heterogeneous nuclear ribonucleoprotein D-like	HNRNPDL;HNRPDL	8	8	8	31.1	31.1	31.1	40.04	0	48.254	4393800000	67
Tubulin-specific chaperone D	TBCD	18	18	18	26.7	26.7	26.7	132.6	0	256.54	4387400000	145
Sulfotransferase;Sulfotransferase 1A1;Sulfotransferase 1A2	hCG_1993905;SULT1A1;SULT1A2	10	10	5	46.1	46.1	22.4	34.197	0	29.886	4376900000	91
Eukaryotic translation initiation factor 3 subunit K	EIF3K	6	6	6	46.9	46.9	46.9	22.095	0	37.918	4370700000	49
Nitrilase homolog 1	NIT1	10	10	10	44.2	44.2	44.2	34.265	0	100.81	4364600000	84
Importin subunit alpha;Importin subunit alpha-7	KPNA6	11	11	9	35.5	35.5	30	59.64	0	102.79	4352700000	54
Caprin-1	CAPRIN1	7	7	7	21.7	21.7	21.7	78.365	0	272.49	4335900000	55
Metastasis-associated protein MTA2	MTA2	13	12	11	27.7	25.7	24.7	75.022	0	135.35	4334300000	74
Xaa-Pro aminopeptidase 1	XPNPEP1	15	15	6	37.7	37.7	18.1	69.917	0	206.26	4314800000	143
Hydroxyacylglutathione hydrolase, mitochondrial	HAGH	8	8	8	41.8	41.8	41.8	26.305	0	71.737	4314100000	70
Elongator complex protein 1	IKBKAP;IKBKAP variant protein;DKFZp781H1425	18	18	18	21.2	21.2	21.2	150.22	0	323.31	4306000000	122
Microtubule-associated protein 1S;MAP1S heavy chain;MAP1S light chain	MAP1S	19	19	19	37.5	37.5	37.5	112.23	0	132.63	4304200000	169
Signal recognition particle 9 kDa protein	SRP9	3	3	1	32.6	32.6	12.8	10.112	0	22.384	4299600000	31
DnaJ homolog subfamily C member 8	DNAJC8	5	5	5	31.2	31.2	31.2	29.841	0	21.713	4299000000	40
Protein PRRC2A	PRRC2A	27	26	26	21.7	21.2	21.2	228.86	0	252.5	4289300000	146
Myb-binding protein 1A	MYBBP1A	20	20	20	22.1	22.1	22.1	148.85	0	162.36	4287200000	132
Follistatin-related protein 1	FSTL1	9	9	9	32.1	32.1	32.1	34.985	0	179.23	4286600000	68
Mitochondrial import inner membrane translocase subunit TIM44	hTIM44;TIMM44	10	10	10	27	27	27	47.366	0	61.708	4282500000	85
AP-1 complex subunit mu-1	AP1M1	10	10	10	36.2	36.2	36.2	48.56	0	28.677	4281900000	77
Coiled-coil domain-containing protein 124	CCDC124;LOC115098	8	8	8	36.3	36.3	36.3	25.835	0	52.707	4277800000	46
Methylosome subunit pICln	CLNS1A	7	7	7	48.9	48.9	48.9	26.215	0	193.36	4276900000	101
Cyclin-dependent-like kinase 5	CDK5	9	8	8	37.3	34.6	34.6	33.304	0	61.403	4275200000	87
Acylamino-acid-releasing enzyme	APEH	11	11	11	25	25	25	81.224	0	96.089	4266400000	89
Mitochondrial-processing peptidase subunit alpha	PMPCA	9	9	9	22.3	22.3	22.3	58.252	0	42.344	4260500000	80
Nucleoside diphosphate kinase;Nucleoside diphosphate kinase B;Putative nucleoside diphosphate kinase	NME1-NME2;NME2;NME2P1	7	2	2	44.5	9.6	9.6	32.642	0	4.4597	4260500000	22
Sorting nexin-6;Sorting nexin-6, N-terminally processed	SNX6	11	11	11	32.3	32.3	32.3	46.647	0	259.43	4258100000	70
Lipopolysaccharide-responsive and beige-like anchor protein	LRBA	30	30	0	17.3	17.3	0	319.1	0	160.93	4246300000	137
Nuclear transport factor 2	NUTF2	4	4	4	51.2	51.2	51.2	14.478	0	35.558	4234500000	91
Protein enabled homolog	ENAH	13	13	13	32.7	32.7	32.7	66.509	0	305.93	4225800000	69
PEST proteolytic signal-containing nuclear protein	PCNP	5	5	5	36	36	36	18.925	0	61.919	4219400000	35
NADH dehydrogenase [ubiquinone] 1 alpha subcomplex subunit 10, mitochondrial	NDUFA10	9	9	9	25.1	25.1	25.1	40.676	0	40.214	4209900000	57
WD repeat-containing protein 61;WD repeat-containing protein 61, N-terminally processed	WDR61	7	7	7	37.4	37.4	37.4	33.58	0	185.52	4196800000	123
Microtubule-actin cross-linking factor 1, isoforms 1/2/3/5	MACF1	59	59	59	12.4	12.4	12.4	861.07	0	323.31	4196200000	198
Importin-9	IPO9	15	15	15	23.7	23.7	23.7	115.96	0	301.46	4196200000	174
Cysteine and histidine-rich domain-containing protein 1	CHORDC1	8	8	8	34.9	34.9	34.9	37.533	0	77.895	4189600000	63
Ferritin light chain;Ferritin	FTL;FTL variant	5	5	5	40.6	40.6	40.6	20.019	0	36.62	4188800000	46
Endophilin-A2	SH3GL1	10	10	10	37.1	37.1	37.1	39.84	0	171.82	4177800000	69
DnaJ homolog subfamily A member 1	DNAJA1;HDJ2	8	8	8	28	28	28	44.868	0	145.05	4170200000	53
Proteasome activator complex subunit 3	PSME3;HEL-S-283	6	6	6	35.8	35.8	35.8	20.593	0	36.988	4169500000	135
TIP41-like protein	TIPRL	9	9	9	49.3	49.3	49.3	31.444	0	40.362	4169300000	54
Epoxide hydrolase 1	EPHX1	11	11	11	29	29	29	52.948	0	35.852	4167600000	61
Methylmalonate-semialdehyde dehydrogenase [acylating], mitochondrial	ALDH6A1	15	15	15	34.8	34.8	34.8	57.839	0	97.39	4165300000	91
Desmoplakin	DSP;DSP variant protein	35	35	35	17.6	17.6	17.6	331.77	0	212.99	4163500000	153
Hydroxysteroid dehydrogenase-like protein 2	HSDL2	12	12	12	36.6	36.6	36.6	45.394	0	132.2	4151800000	128
Hydroxyacyl-coenzyme A dehydrogenase, mitochondrial	HADH	5	5	5	35.6	35.6	35.6	29.096	0	79.869	4144000000	110
Phosphoacetylglucosamine mutase	PGM3	10	10	10	22.7	22.7	22.7	59.865	0	139.2	4137200000	100
AP-1 complex subunit beta-1	AP1B1	23	12	3	29.7	19.4	8	104.64	0	64.741	4130900000	92
E3 ubiquitin-protein ligase MYCBP2	MYCBP2	43	43	43	14.4	14.4	14.4	513.63	0	281.8	4128300000	187
Mitochondrial ribonuclease P protein 1	TRMT10C	9	9	9	32	32	32	47.346	0	46.164	4119300000	60
Thioredoxin domain-containing protein 17	TXNDC17	3	3	3	34.1	34.1	34.1	13.941	0	25.215	4110300000	45
GTP-binding protein 1	GTPBP1	14	14	14	42.6	42.6	42.6	71.463	0	190.84	4107900000	108
Ribosomal protein S6 kinase;Ribosomal protein S6 kinase alpha-1	RPS6KA1	16	16	11	32.7	32.7	23.8	81.471	0	113.38	4106200000	64
Guanine nucleotide-binding protein subunit gamma;Guanine nucleotide-binding protein G(I)/G(S)/G(O) subunit gamma-12	GNG12	3	3	3	44.4	44.4	44.4	8.0342	0	56.259	4101900000	38
Proteasome subunit beta type-2;Proteasome subunit beta type	PSMB2	7	7	7	30.8	30.8	30.8	22.836	0	49.872	4099600000	35
26S proteasome non-ATPase regulatory subunit 8	PSMD8;HEL-S-91n	5	5	5	29.7	29.7	29.7	19.781	0	36.381	4097100000	30
Guanine nucleotide-binding protein G(s) subunit alpha isoforms short;Guanine nucleotide-binding protein G(s) subunit alpha isoforms XLas	GNAS;GSA	10	9	9	34	31.2	31.2	45.664	0	44.087	4087500000	50
Nuclear ubiquitous casein and cyclin-dependent kinase substrate 1	NUCKS1;NUCKS	11	11	11	44.9	44.9	44.9	27.296	0	229.19	4082700000	78
PCI domain-containing protein 2	PCID2;RP11-98F14.6	9	9	9	29.8	29.8	29.8	46.03	0	101.71	4075100000	70
Protein S100-A10	S100A10	1	1	1	17.5	17.5	17.5	11.187	0	56.099	4069200000	50
Cyclin-dependent kinase 2	CDK2	10	8	8	42.6	36.2	36.2	33.929	0	49.78	4062900000	102
Trafficking protein particle complex subunit 9	TRAPPC9	5	5	5	5.9	5.9	5.9	128.53	0	3.8103	4056100000	5
Prostaglandin reductase 1	LTB4DH;PTGR1	12	12	12	51.1	51.1	51.1	35.885	0	100.77	4048900000	170
RNA-binding protein 10	DKFZp686E2459;RBM10	17	17	17	30.3	30.3	30.3	103.53	0	137.54	4046700000	139
Signal recognition particle 54 kDa protein	SRP54	10	10	10	24.2	24.2	24.2	55.704	0	253.62	4038800000	128
Adenylosuccinate synthetase isozyme 2	ADSS	8	8	7	23.9	23.9	22.3	47.938	0	41.106	4034900000	80
Transducin-like enhancer protein 4;Transducin-like enhancer protein 1	TLE4;TLE1	10	10	9	19.8	19.8	18.4	83.754	0	98.639	4033800000	74
GrpE protein homolog 1, mitochondrial;GrpE protein homolog	GRPEL1	8	8	8	47	47	47	24.279	0	135.23	4028500000	69
Transmembrane emp24 domain-containing protein 4	TMED4	8	8	7	37.4	37.4	30	25.943	0	88.071	4019700000	86
Reticulocalbin-2	RCN2	9	9	9	31.5	31.5	31.5	36.876	0	265.25	4017800000	73
Mini-chromosome maintenance complex-binding protein	MCMBP	16	16	16	31	31	31	72.979	0	141.19	4015500000	103
Ras-related protein Ral-A	RALA	3	3	2	24.4	24.4	17.7	18.26	0	22.594	3982600000	40
YLP motif-containing protein 1	YLPM1	21	21	4	19.2	19.2	4.8	241.64	0	234.21	3975000000	135
U4/U6 small nuclear ribonucleoprotein Prp4	PRPF4	10	10	10	29.2	29.2	29.2	58.306	0	45.659	3974700000	67
Cysteine--tRNA ligase, cytoplasmic	CARS	19	19	19	35.2	35.2	35.2	85.472	0	90.931	3961900000	105
Survival of motor neuron-related-splicing factor 30	SMNDC1	5	5	5	38.2	38.2	38.2	26.711	0	136.48	3951600000	55
Alkyldihydroxyacetonephosphate synthase, peroxisomal	AGPS	12	12	12	24.8	24.8	24.8	72.911	0	136.71	3947800000	96
DAZ-associated protein 1	DAZAP1;DAZAP1/MEF2D fusion	4	4	4	18.7	18.7	18.7	35.02	0	41.876	3942300000	38
Synapse-associated protein 1	SYAP1	17	17	17	57.4	57.4	57.4	39.933	0	323.31	3939500000	69
NADH dehydrogenase [ubiquinone] iron-sulfur protein 2, mitochondrial	NDUFS2	8	8	8	30	30	30	52.545	0	80.891	3927500000	61
Interferon-inducible double-stranded RNA-dependent protein kinase activator A	PRKRA	11	11	11	39.6	39.6	39.6	34.404	0	75.611	3925000000	62
Protein FAM98B	FAM98B	8	8	8	38.2	38.2	38.2	37.19	0	109.49	3923300000	65
U1 small nuclear ribonucleoprotein C	SNRPC	3	3	3	24.5	24.5	24.5	17.394	0	73.34	3922900000	37
Histidine triad nucleotide-binding protein 2, mitochondrial	HINT2	4	4	4	53.1	53.1	53.1	13.918	0	65.69	3913600000	62
Putative helicase MOV-10	MOV10	16	16	16	22.8	22.8	22.8	107.21	0	135.3	3912100000	100
Serine/threonine-protein phosphatase;Serine/threonine-protein phosphatase 5	PPP5C	11	11	11	32.6	32.6	32.6	55.096	0	260	3908100000	91
YTH domain-containing family protein 2	YTHDF2	9	9	7	24.2	24.2	21.4	61.319	0	172.19	3897600000	57
Polymerase delta-interacting protein 3	POLDIP3;DKFZp434G0310	8	8	5	35.5	35.5	23.7	45.658	0	215.23	3895400000	64
Catenin delta-1	CTNND1;DKFZp781O2021	20	20	2	35.6	35.6	5.4	104.85	0	235.93	3893800000	95
Eukaryotic translation initiation factor 5	EIF5	10	10	10	26	26	26	49.222	0	33.146	3892200000	52
	CYFIP2	13	13	0	13.2	13.2	0	142.58	0	92.473	3890300000	79
NAD(P)H-hydrate epimerase	APOA1BP	8	8	8	47.9	47.9	47.9	33.627	0	184.16	3888800000	72
High mobility group protein HMGI-C	HMGA2	3	3	3	38.5	38.5	38.5	11.832	0	202.82	3887300000	56
Calcium-binding mitochondrial carrier protein SCaMC-1	SLC25A24	11	11	11	31.7	31.7	31.7	53.382	0	70.55	3886700000	72
NEDD8-activating enzyme E1 regulatory subunit	NAE1	8	8	8	21.3	21.3	21.3	60.246	0	147.55	3878000000	73
Exosome complex component MTR3	EXOSC6	6	6	6	25	25	25	28.235	0	79.249	3872400000	55
Zyxin	ZYX	11	11	11	36.7	36.7	36.7	61.277	0	85.582	3860100000	85
Kinesin-like protein;Kinesin-like protein KIF2C	KIF2C	17	17	16	37.2	37.2	35.7	81.34	0	164.78	3855900000	109
SNW domain-containing protein 1	SNW1	12	12	12	32.3	32.3	32.3	53.022	0	88.956	3853900000	69
Proteasome activator complex subunit 2	PSME2	7	7	7	41	41	41	27.401	0	30.926	3851600000	42
60S ribosomal protein L28	RPL28	2	2	2	21.3	21.3	21.3	9.657	0	7.9151	3848900000	14
Charged multivesicular body protein 4b	CHMP4B	5	5	5	34.8	34.8	34.8	24.95	0	75.542	3848700000	38
Cold shock domain-containing protein E1	CSDE1;UNR;DKFZp586J0620	18	18	14	26.1	26.1	20.7	85.729	0	303.44	3839200000	84
mRNA turnover protein 4 homolog	C1orf33;MRTO4	11	11	11	46.4	46.4	46.4	27.56	0	39.676	3830800000	40
Coatomer subunit zeta-1	COPZ1	5	5	5	46.3	46.3	46.3	20.267	0	106.09	3827600000	62
Glycylpeptide N-tetradecanoyltransferase;Glycylpeptide N-tetradecanoyltransferase 1	NMT1	6	6	4	17.8	17.8	11.1	56.603	0	42.702	3824400000	32
Splicing factor U2AF 35 kDa subunit	U2AF1	6	6	6	35.8	35.8	35.8	27.872	0	66.542	3820400000	69
Pre-mRNA 3-end-processing factor FIP1	FIP1L1	8	8	8	22.4	22.4	22.4	66.526	0	301.36	3816300000	61
ATP-dependent 6-phosphofructokinase, muscle type;ATP-dependent 6-phosphofructokinase	PFKM	18	17	17	37.2	36	36	85.182	0	199.64	3811800000	118
H/ACA ribonucleoprotein complex subunit 4	DKC1	14	14	14	28.6	28.6	28.6	57.673	0	83.771	3807100000	73
Caldesmon	CALD1	12	12	12	28.9	28.9	28.9	64.168	0	252.57	3804800000	72
Protein canopy homolog 2	CNPY2	9	8	8	38.4	35	35	29.224	0	88.365	3782600000	66
28 kDa heat- and acid-stable phosphoprotein	PDAP1	9	9	9	33.1	33.1	33.1	20.63	0	66.803	3774000000	54
Prenylcysteine oxidase 1	PCYOX1	12	12	12	30.2	30.2	30.2	54.553	0	65.769	3769600000	62
Tumor protein D52	TPD52	7	7	2	49.6	49.6	16.5	24.327	0	158.34	3767800000	128
Cysteine desulfurase, mitochondrial	NFS1	14	14	14	49.4	49.4	49.4	44.017	0	257.95	3761600000	112
Alpha-adducin	ADD1;LA04NC01-25A3.2-001	13	13	12	30.9	30.9	29.6	70.055	0	100.35	3760600000	89
Fibulin-1	FBLN1	14	14	2	30.7	30.7	7.2	70.154	0	323.31	3756200000	123
Inactive tyrosine-protein kinase 7	PTK7	16	16	16	22.3	22.3	22.3	118.39	0	99.994	3754400000	95
Dynamin-1-like protein	DNM1L	19	19	2	35.5	35.5	5.7	87.811	0	323.31	3731100000	140
Transmembrane protein 43	TMEM43;FLJ00144	7	7	7	25.5	25.5	25.5	44.875	0	57.549	3709700000	102
Calcium homeostasis endoplasmic reticulum protein	CHERP	12	12	12	20.8	20.8	20.8	104.93	0	323.31	3706000000	59
Ubiquitin-conjugating enzyme E2 D2;Ubiquitin-conjugating enzyme E2 D3	UBE2D2;UBE2D3	3	3	2	54.1	54.1	35.7	11.065	0	24.2	3700800000	41
rRNA/tRNA 2-O-methyltransferase fibrillarin-like protein 1	FBLL1	1	1	1	3.3	3.3	3.3	34.803	0	3.1241	3697300000	13
Nestin	NES	30	30	30	29.2	29.2	29.2	177.42	0	184.07	3695900000	135
Zinc finger protein 512	ZNF512;DKFZp666L156	12	12	12	35	35	35	64.594	0	126.32	3690400000	64
Short/branched chain specific acyl-CoA dehydrogenase, mitochondrial	ACADSB	10	10	10	35	35	35	47.485	0	88.443	3689800000	66
Pleiotropic regulator 1	PLRG1	12	12	12	43.2	43.2	43.2	57.193	0	245.68	3679100000	92
Superoxide dismutase;Superoxide dismutase [Mn], mitochondrial	SOD2;DKFZp564M2422	2	2	2	26.1	26.1	26.1	12.13	0	51.935	3671600000	12
LIM and SH3 domain protein 1	LASP1	5	5	5	21.5	21.5	21.5	29.645	0	68.424	3664100000	51
Serpin B6	SERPINB6	10	10	10	35.9	35.9	35.9	42.621	0	109.2	3660300000	70
Tumor protein D54	DKFZp686A1765;TPD52L2	6	6	6	54.8	54.8	54.8	19.901	0	193.94	3652200000	53
Alpha-1,4 glucan phosphorylase;Glycogen phosphorylase, brain form	PYGB	23	22	20	32.4	31	28.1	98.828	0	150.85	3649700000	90
Transmembrane 9 superfamily member 3	TM9SF3;SMBP	9	9	9	19	19	19	60.107	0	38.886	3641800000	62
Desmoglein-2	DSG2	20	20	20	36.9	36.9	36.9	122.29	0	257.84	3635000000	152
V-type proton ATPase 16 kDa proteolipid subunit	ATP6V0C	1	1	1	11.6	11.6	11.6	15.736	0	27.386	3631900000	27
Galectin-1	LGALS1	5	5	5	43.7	43.7	43.7	14.716	0	48.762	3630900000	62
Serine--tRNA ligase, mitochondrial	SARS2	11	11	11	34.9	34.9	34.9	58.182	0	127.51	3625200000	74
Ubiquitin-conjugating enzyme E2 K	UBE2K;HIP2	8	8	8	46	46	46	22.406	0	63.859	3623500000	83
Bromodomain-containing protein 2	BRD2	14	14	13	25.1	25.1	23.5	88.06	0	208.53	3619700000	74
Guanine nucleotide-binding protein G(I)/G(S)/G(T) subunit beta-2	GNB2	6	5	4	29.1	22.4	18.5	37.331	0	136.15	3616500000	44
Lysosomal alpha-glucosidase;76 kDa lysosomal alpha-glucosidase;70 kDa lysosomal alpha-glucosidase	GAA	8	8	8	13.4	13.4	13.4	105.34	0	36.042	3614900000	36
Annexin;Annexin A4	HEL-S-274;ANXA4	12	12	12	42.1	42.1	42.1	36.057	0	119.77	3612400000	85
40S ribosomal protein S27	RPS27	3	3	2	29.8	29.8	14.3	9.461	0	12.709	3610400000	21
Ribosome biogenesis protein WDR12	WDR12	13	13	13	44.9	44.9	44.9	47.707	0	128.82	3608900000	79
Torsin-1A-interacting protein 1	TOR1AIP1	10	10	10	29	29	29	67.821	0	79.058	3602900000	65
Plasma membrane calcium-transporting ATPase 1;Calcium-transporting ATPase	ATP2B1	16	16	9	19	19	11.4	138.75	0	114.84	3594300000	107
GTPase KRas;GTPase KRas, N-terminally processed	KRAS	9	9	1	49.7	49.7	5.4	33.983	0	46.4	3588500000	103
Quinone oxidoreductase	CRYZ	7	7	7	59.2	59.2	59.2	21.932	0	57.629	3585500000	66
PHD finger-like domain-containing protein 5A	PHF5A	4	4	4	46.4	46.4	46.4	12.405	0	83.674	3585400000	29
ATP synthase subunit e, mitochondrial	ATP5I	3	3	3	31.9	31.9	31.9	7.9331	0	7.1928	3577500000	33
Protein transport protein Sec61 subunit beta	SEC61B	2	2	2	26	26	26	9.9743	0	8.0562	3576600000	16
CTP synthase;CTP synthase 2	CTPS2	13	12	12	32.3	30.2	30.2	65.677	0	68.37	3569700000	68
CDGSH iron-sulfur domain-containing protein 1	C10orf70;CISD1	3	3	3	35.2	35.2	35.2	12.199	0	73.359	3559400000	30
		1	1	1	3.6	3.6	3.6	27.076	0.0083318	1.5895	3543700000	7
DBIRD complex subunit ZNF326	ZNF326	7	7	7	17.4	17.4	17.4	65.653	0	56.27	3541100000	60
HEAT repeat-containing protein 1;HEAT repeat-containing protein 1, N-terminally processed	HEATR1	24	24	24	15.5	15.5	15.5	242.26	0	139.48	3533400000	126
Poly(ADP-ribose) glycohydrolase ARH3	ADPRHL2	9	9	9	35	35	35	38.946	0	145.87	3532500000	78
U2 snRNP-associated SURP motif-containing protein	U2SURP	18	18	2	29.8	29.8	5.3	118.29	0	111.6	3530500000	104
Proteasome subunit beta type-3	PSMB3	5	5	5	42.8	42.8	42.8	16.161	0	53.991	3524200000	65
Non-specific serine/threonine protein kinase;Serine/threonine-protein kinase PAK 2;PAK-2p27;PAK-2p34	PAK2	12	12	8	37.6	37.6	25.8	58.043	0	112.94	3524100000	98
U6 snRNA-associated Sm-like protein LSm2	LSM2	5	5	5	67.4	67.4	67.4	10.834	0	45.425	3522800000	68
Cytochrome b-c1 complex subunit Rieske, mitochondrial;Cytochrome b-c1 complex subunit 11;Putative cytochrome b-c1 complex subunit Rieske-like protein 1	UQCRFS1;UQCRFS1P1	7	7	7	35	35	35	29.668	0	102.67	3522500000	60
N-alpha-acetyltransferase 50	NAA50	8	8	8	51.8	51.8	51.8	19.311	0	37.15	3518200000	63
Vesicle-associated membrane protein-associated protein A	VAPA	7	6	6	34.9	34.9	34.9	27.893	0	69.515	3517200000	51
Vacuolar protein sorting-associated protein 26A	VPS26A	7	7	7	30.3	30.3	30.3	38.169	0	40.867	3512300000	42
ES1 protein homolog, mitochondrial	C21orf33	5	5	5	31	31	31	28.17	0	171.68	3509500000	50
Golgi reassembly-stacking protein 2	GORASP2	7	7	7	25.4	25.4	25.4	42.044	0	102.74	3502500000	55
5-3 exoribonuclease 2	XRN2	13	13	13	23.6	23.6	23.6	99.95	0	78.806	3501500000	91
DnaJ homolog subfamily A member 3, mitochondrial	DNAJA3	7	7	1	19.2	19.2	2.5	52.286	0	55.594	3490000000	65
Cation-dependent mannose-6-phosphate receptor	M6PR	2	2	2	20.8	20.8	20.8	18.793	0	104.35	3486000000	25
Selenium-binding protein 1	HEL-S-134P;SELENBP1	11	11	11	27.5	27.5	27.5	52.39	0	104.98	3483300000	84
Acetyl-CoA acetyltransferase, cytosolic	ACAT2	11	11	11	59.4	59.4	59.4	42.135	0	173.53	3481800000	167
Luc7-like protein 3	LUC7L3;CROP	6	6	6	22.2	22.2	22.2	51.442	0	213.75	3480200000	37
N-acetyltransferase 10	NAT10	16	16	16	22.7	22.7	22.7	115.73	0	165.66	3477300000	127
Apoptosis regulator BAX	BAX	5	5	3	30.2	30.2	17.7	21.184	0	80.609	3476400000	40
Purine nucleoside phosphorylase;S-methyl-5-thioadenosine phosphorylase	MTAP	7	7	7	44.6	44.6	44.6	25.629	0	110.32	3474000000	100
Peptidyl-prolyl cis-trans isomerase FKBP2;Peptidyl-prolyl cis-trans isomerase	FKBP2	4	4	4	38.7	38.7	38.7	15.649	0	28.681	3473800000	73
La-related protein 1	LARP1	13	13	13	23.4	23.4	23.4	123.51	0	182.28	3466900000	90
NAD-dependent malic enzyme, mitochondrial	ME2	13	13	13	37	37	37	61.221	0	96.819	3460900000	88
Cleavage and polyadenylation specificity factor subunit 7	CPSF7	9	9	9	30.7	30.7	30.7	41.265	0	66.913	3460100000	82
Inositol 1,4,5-trisphosphate receptor type 3	ITPR3	28	28	26	18.7	18.7	18	304.1	0	274.94	3446200000	148
Mitochondrial 2-oxoglutarate/malate carrier protein	SLC25A11	6	6	6	26.7	26.7	26.7	32.182	0	77.604	3438000000	44
Coronin;Coronin-1B	CORO1B;DKFZp762I166	9	9	9	35	35	35	54.234	0	85.186	3436400000	69
Cytochrome b5 type B	DKFZp686M0619;CYB5B	3	3	3	60.7	60.7	60.7	11.873	0	166.23	3435800000	77
Peptidyl-prolyl cis-trans isomerase FKBP10	FKBP10;DKFZp666D193	10	10	10	22.9	22.9	22.9	64.244	0	87.242	3435300000	75
Translin	TSN	4	4	4	21	21	21	20.951	0	31.031	3426000000	28
Heme-binding protein 1	HEBP1	6	6	6	49.2	49.2	49.2	21.097	0	96.972	3417600000	28
Replication protein A 14 kDa subunit	RPA3	5	5	5	95.1	95.1	95.1	9.1703	0	36.558	3415900000	56
Small nuclear ribonucleoprotein E	SNRPE	3	3	3	52.2	52.2	52.2	10.803	0	51.855	3414800000	26
AP-3 complex subunit delta-1	AP3D1	17	17	17	20.4	20.4	20.4	130.16	0	154.14	3408500000	131
PHD finger protein 6	PHF6	7	7	7	31	31	31	41.29	0	233.67	3398000000	58
Cytoplasmic dynein 1 light intermediate chain 2	DYNC1LI2	10	10	10	33.7	33.7	33.7	54.099	0	78.952	3390100000	54
Syntaxin-7	STX7	6	6	6	35.2	35.2	35.2	29.815	0	75.745	3386300000	46
Sjoegren syndrome/scleroderma autoantigen 1	SSSCA1	7	7	7	61.7	61.7	61.7	20.916	0	250.32	3384900000	90
Protein FAM162A	FAM162A	7	7	7	31.2	31.2	31.2	16.515	0	34.278	3380200000	66
Condensin complex subunit 1	NCAPD2	22	22	22	25.5	25.5	25.5	157.19	0	281.83	3378300000	195
Eukaryotic translation initiation factor 3 subunit F	EIF3F	8	8	7	62.5	62.5	56.7	23.166	0	75.736	3370300000	44
S-adenosylmethionine synthase isoform type-2;S-adenosylmethionine synthase	MAT2A	8	8	8	25.8	25.8	25.8	43.66	0	79.455	3358400000	53
Cysteine and glycine-rich protein 2	CSRP2	8	8	8	51.3	51.3	51.3	20.954	0	217.15	3348700000	53
Insulin-like growth factor-binding protein 7	IGFBP7	8	8	8	40.1	40.1	40.1	29.13	0	119.74	3348400000	61
Eukaryotic translation initiation factor 4 gamma 2	EIF4G2;AAG1	15	15	15	24.2	24.2	24.2	98.117	0	147.3	3348200000	79
Protein PRRC2C	PRRC2C	30	30	29	16.3	16.3	15.9	308.77	0	323.31	3335300000	81
Shootin-1	KIAA1598	15	15	15	31.1	31.1	31.1	71.639	0	268.72	3330900000	70
DNA ligase 3;DNA ligase	LIG3	26	26	26	32.3	32.3	32.3	112.91	0	205.66	3330600000	102
PDZ and LIM domain protein 5	PDLIM5;LIM	14	14	4	35.4	35.4	10.9	63.974	0	185.32	3327700000	76
Transcriptional repressor p66-alpha	GATAD2A	17	17	16	37.4	37.4	35.7	68.062	0	124.6	3322400000	76
	NCAM2	1	1	1	21.4	21.4	21.4	4.7347	0.0024724	2.1978	3315600000	8
Ubiquilin-4	UBQLN4	9	9	6	29.9	29.9	22	62.185	0	190.62	3314500000	82
Ribosomal protein L15;60S ribosomal protein L15	RPL15	8	8	8	37.3	37.3	37.3	19.968	0	85.595	3313800000	32
Phosphomevalonate kinase	PMVK	9	9	9	45.8	45.8	45.8	21.995	0	31.089	3313300000	60
Cytosolic non-specific dipeptidase	CNDP2	10	10	10	29.5	29.5	29.5	52.878	0	30.816	3309300000	137
N-alpha-acetyltransferase 10	NAA10	8	8	5	45.1	45.1	31.5	26.458	0	155.2	3302500000	50
Protein lin-28 homolog B	LIN28B	7	7	7	37.6	37.6	37.6	27.957	0	56.143	3300900000	34
Translation initiation factor eIF-2B subunit gamma	EIF2B3	13	13	13	36.9	36.9	36.9	50.24	0	127.71	3297000000	86
Actin, alpha cardiac muscle 1;Actin, aortic smooth muscle;Actin, alpha skeletal muscle;Actin, gamma-enteric smooth muscle	ACTC1;ACTA2;ACTA1;ACTG2	20	9	9	60.5	35	35	42.019	0	114.42	3294200000	44
Pirin	PIR	6	6	6	28.6	28.6	28.6	32.113	0	44.271	3292700000	68
KRR1 small subunit processome component homolog	KRR1	6	6	4	21.3	21.3	15.5	43.664	0	33.41	3291800000	74
60S ribosomal protein L21	RPL21	5	5	5	31.9	31.9	31.9	18.565	0	46.678	3289800000	29
Developmentally-regulated GTP-binding protein 1	DRG1	11	11	11	43.3	43.3	43.3	40.542	0	236.94	3287000000	88
Eukaryotic translation initiation factor 4E	EIF4E	5	5	5	18	18	18	25.067	0	29.08	3279000000	35
Aflatoxin B1 aldehyde reductase member 2	AKR7A2;HEL-S-166mP	5	5	5	21.7	21.7	21.7	34.684	0	49.446	3277100000	45
Dynein light chain roadblock-type 1	DYNLRB1	3	3	3	40.5	40.5	40.5	13.362	0	28.391	3274800000	39
Cytochrome c1, heme protein, mitochondrial	CYC1	9	9	9	48.3	48.3	48.3	34.489	0	52.489	3272600000	44
Gamma-tubulin complex component 3	TUBGCP3	14	14	14	27.5	27.5	27.5	103.57	0	118.02	3270300000	85
Secretory carrier-associated membrane protein 1	SCAMP1	4	4	4	30.1	30.1	30.1	28.427	0	70.071	3261600000	43
Ubiquitin carboxyl-terminal hydrolase;Ubiquitin carboxyl-terminal hydrolase isozyme L5	UCHL5	9	9	1	35.9	35.9	7.1	41.694	0	74.926	3258200000	88
Tetratricopeptide repeat protein 37	TTC37	19	19	19	18.2	18.2	18.2	175.48	0	103.04	3254200000	93
Growth/differentiation factor 15	GDF15	6	6	6	27.6	27.6	27.6	34.14	0	73.193	3247600000	60
FAS-associated factor 1	FAF1	10	10	10	18.8	18.8	18.8	73.919	0	55.742	3247300000	68
ADP-ribosylation factor-like protein 8A	ARL8A	5	5	3	26.3	26.3	16.1	21.416	0	12.109	3245700000	25
Protein PBDC1	PBDC1	6	6	6	28.8	28.8	28.8	26.056	0	96.629	3243900000	46
Desmocollin-3	DSC3	7	7	7	11.3	11.3	11.3	99.954	0	17.279	3235700000	41
Mycophenolic acid acyl-glucuronide esterase, mitochondrial	ABHD10	9	9	9	36.9	36.9	36.9	33.932	0	157.4	3230400000	58
Gamma-glutamylcyclotransferase	C7orf24;GGCT	6	6	6	38.3	38.3	38.3	21.007	0	72.152	3228900000	40
Ubiquitin-like modifier-activating enzyme 6	UBE1L2;UBA6	17	17	17	20.9	20.9	20.9	117.97	0	84.401	3219100000	110
Mitochondrial antiviral-signaling protein	MAVS	12	12	12	55.4	55.4	55.4	56.527	0	304.13	3217700000	73
Probable ATP-dependent RNA helicase DDX47	hCG_27698;DDX47;E4-DBP	9	9	9	29.5	29.5	29.5	49.881	0	60.756	3216100000	63
Polyadenylate-binding protein 2	PABPN1	6	6	6	31.7	31.7	31.7	32.749	0	72.285	3215700000	55
Nicotinate-nucleotide pyrophosphorylase [carboxylating]	HEL-S-90n;QPRT	6	6	6	37	37	37	30.815	0	82.152	3212000000	53
ER membrane protein complex subunit 1	EMC1	11	11	11	15.5	15.5	15.5	111.76	0	34.322	3208900000	62
Small ubiquitin-related modifier 1;Small ubiquitin-related modifier	SUMO1	2	2	2	20.8	20.8	20.8	11.557	0	4.2374	3203900000	17
Catenin beta-1	CTNNB1	12	12	12	30.9	30.9	30.9	85.496	0	180.26	3190000000	110
Fibrillin-1	FBN1	31	31	29	16.4	16.4	15.7	312.24	0	269.58	3185800000	139
Tyrosine-protein kinase BAZ1B	BAZ1B	23	23	23	20.6	20.6	20.6	170.9	0	158.16	3184000000	95
Glutamate-rich WD repeat-containing protein 1	DKFZp564C172;GRWD1	9	9	9	36.1	36.1	36.1	49.447	0	293.1	3183500000	91
Sister chromatid cohesion protein PDS5 homolog A	PDS5A	22	19	19	23.6	21.5	21.5	150.83	0	323.31	3178200000	114
Translationally-controlled tumor protein	TPT1	4	4	4	53.5	53.5	53.5	16.104	0	168.11	3177200000	77
TATA-binding protein-associated factor 2N	TAF15	6	4	4	19.3	15.4	15.4	61.829	0	207.45	3172800000	30
Large proline-rich protein BAG6	BAG6;BAT3	13	13	13	23	23	23	119.41	0	167.1	3168900000	125
Palmitoyl-protein thioesterase 1	PPT1	5	5	5	35.1	35.1	35.1	34.136	0	75.031	3161000000	37
	RPL14	5	1	1	28.6	8.2	8.2	23.787	0	16.668	3157800000	18
N(G),N(G)-dimethylarginine dimethylaminohydrolase 2	HEL-S-277;DDAH2	7	6	6	37.2	34.4	34.4	29.644	0	165.05	3156600000	67
Cold-inducible RNA-binding protein	CIRBP	4	4	4	30.2	30.2	30.2	18.648	0	31.772	3155100000	34
Tetraspanin;CD81 antigen	CD81	3	3	3	35.8	35.8	35.8	17.963	0	281.92	3152200000	54
Zinc finger CCCH-type antiviral protein 1	ZC3HAV1	15	15	15	26.8	26.8	26.8	101.43	0	197.86	3151500000	95
Nucleoside diphosphate kinase;Nucleoside diphosphate kinase 3	c371H6.2;NME3	5	5	5	44.4	44.4	44.4	17.296	0	32.796	3151400000	37
	HNRNPC	14	1	1	45.4	6.9	6.9	28.916	0	71.363	3144600000	128
Protein RRP5 homolog	PDCD11	26	26	26	20.3	20.3	20.3	208.7	0	191.14	3133800000	103
Nidogen-1	NID1	17	17	17	21.9	21.9	21.9	136.38	0	91.096	3132200000	103
Fatty acid-binding protein, epidermal	FABP5	9	9	9	69.6	69.6	69.6	15.164	0	165.34	3127600000	41
Polyribonucleotide nucleotidyltransferase 1, mitochondrial	PNPT1	22	22	22	37.4	37.4	37.4	85.95	0	126.5	3126400000	111
Protein quaking	QKI	10	10	10	32	32	32	37.67	0	44.903	3124700000	48
Sulfatase-modifying factor 2	SUMF2;DKFZP566I1024	6	6	6	27.2	27.2	27.2	33.843	0	67.127	3111800000	49
Nucleolar transcription factor 1	UBTF	11	11	11	17.7	17.7	17.7	87.435	0	60.948	3108300000	46
AP-2 complex subunit mu	AP2M1	9	9	9	30.4	30.4	30.4	42.701	0	104.27	3107800000	62
Vacuolar protein sorting-associated protein 26B	VPS26B	4	4	4	15.5	15.5	15.5	39.154	0	7.9966	3107400000	17
La-related protein 7	LARP7;HDCMA18P	12	12	12	27.3	27.3	27.3	66.898	0	111.79	3107000000	75
Extended synaptotagmin-2	ESYT2	17	17	17	28.6	28.6	28.6	98.008	0	121.3	3104100000	94
ADP-ribosylation factor-like protein 3	ARL3	4	4	4	34.1	34.1	34.1	20.455	0	275.96	3104100000	45
Kinesin-like protein KIF11;Kinesin-like protein	KIF11	22	22	22	27	27	27	119.16	0	125.05	3102800000	107
SRSF protein kinase 1	SRPK1	13	13	11	28.6	28.6	25.6	76.039	0	158.23	3102300000	73
Mannosyl-oligosaccharide glucosidase	GCS1;MOGS	14	14	14	20.2	20.2	20.2	91.905	0	22.397	3101100000	115
Transmembrane protein 109	TMEM109	1	1	1	5.1	5.1	5.1	24.983	0	17.748	3097500000	12
Destrin	HEL32;DSTN	6	6	6	36.4	36.4	36.4	18.506	0	13.793	3097000000	31
Mitochondrial import inner membrane translocase subunit Tim8 A	TIMM8A	3	3	3	34	34	34	10.998	0	9.1138	3096300000	29
Pre-mRNA-processing factor 40 homolog A	PRPF40A	13	13	11	15.4	15.4	13.3	108.8	0	120.51	3095300000	75
Neudesin	NENF	6	6	6	51.7	51.7	51.7	18.856	0	99.825	3087000000	43
Actin-related protein 2/3 complex subunit 4	ARPC4-TTLL3;ARPC4	4	4	4	21	21	21	21.058	0	8.0852	3083400000	29
Nucleoside diphosphate kinase;Nucleoside diphosphate kinase, mitochondrial	NME4	4	4	4	30.8	30.8	30.8	21.521	0	50.611	3079800000	35
Ubiquitin-fold modifier 1	UFM1	3	3	3	58.8	58.8	58.8	9.1175	0	72.013	3069700000	83
Isochorismatase domain-containing protein 1	ISOC1	5	5	5	23.5	23.5	23.5	32.236	0	48.088	3062400000	56
Galactosylgalactosylxylosylprotein 3-beta-glucuronosyltransferase 3	B3GAT3	7	7	5	35.6	35.6	24.1	34.655	0	90.596	3054000000	51
Protein phosphatase 1 regulatory subunit 7	PPP1R7	14	14	14	43.9	43.9	43.9	41.564	0	125.03	3052600000	95
ATP-dependent RNA helicase DDX18	DDX18	15	15	15	33.1	33.1	33.1	75.406	0	245.78	3048400000	66
AP-2 complex subunit alpha-1	AP2A1	19	19	17	30.8	30.8	27.4	107.54	0	55.313	3046900000	63
3-hydroxybutyrate dehydrogenase type 2	BDH2	5	5	5	27.8	27.8	27.8	26.724	0	54.167	3046300000	48
Beta-hexosaminidase;Beta-hexosaminidase subunit beta;Beta-hexosaminidase subunit beta chain B;Beta-hexosaminidase subunit beta chain A	HEXB	9	9	9	21.8	21.8	21.8	63.111	0	52.696	3044200000	53
Chromatin target of PRMT1 protein	CHTOP	4	4	4	27.8	27.8	27.8	23.661	0	111.41	3042100000	44
Peptidyl-prolyl cis-trans isomerase;Peptidyl-prolyl cis-trans isomerase-like 1	PPIL1	4	4	4	27.1	27.1	27.1	18.237	0	63.477	3035700000	20
Putative ATP-dependent RNA helicase DHX30	DHX30	21	21	21	22.7	22.7	22.7	130.55	0	73.821	3033700000	76
Sodium/potassium-transporting ATPase subunit beta-3	ATP1B3	7	7	7	40.8	40.8	40.8	29.717	0	43.87	3031500000	49
Protein DDI1 homolog 2	DDI2	8	8	8	37.6	37.6	37.6	44.522	0	94.066	3030900000	85
Importin-4	IPO4	14	14	14	17.8	17.8	17.8	118.71	0	103.41	3026500000	125
Collagen alpha-1(XVIII) chain;Endostatin	COL18A1	9	9	9	12.5	12.5	12.5	135.51	0	93.636	3025700000	60
Translocon-associated protein subunit alpha	SSR1	4	4	4	21	21	21	32.193	0	26.949	3023000000	32
E3 ubiquitin-protein ligase CHIP	STUB1	8	8	8	29	29	29	34.856	0	102.18	3022400000	45
E2/E3 hybrid ubiquitin-protein ligase UBE2O	UBE2O	16	16	16	20.2	20.2	20.2	141.29	0	161.28	3012100000	89
COP9 signalosome complex subunit 3	COPS3	9	9	9	30.5	30.5	30.5	47.873	0	317.26	3007400000	66
	OK/KNS-cl.6	4	1	1	58.2	15.2	15.2	8.7578	0	6.0474	3004400000	12
DNA-directed RNA polymerase;DNA-directed RNA polymerase II subunit RPB2	POLR2B	15	15	15	18.3	18.3	18.3	133.06	0	159.26	2998900000	83
Prefoldin subunit 3	VBP1	7	7	7	40	40	40	18.735	0	18.34	2996600000	50
Beta-centractin	ACTR1B	7	4	4	31.9	19.4	19.4	42.293	0	129.83	2983100000	55
Acetolactate synthase-like protein	ILVBL	8	8	8	30.5	30.5	30.5	56.732	0	77.444	2976600000	66
U4/U6 small nuclear ribonucleoprotein Prp3	PRPF3	13	13	13	26.6	26.6	26.6	77.542	0	211.68	2973200000	73
Kinesin light chain 1	KNS2;KLC1	13	13	8	23.8	23.8	16.9	68.761	0	46.486	2972500000	65
Splicing factor 3B subunit 4	SF3B4	2	2	2	8	8	8	44.386	0	56.393	2969200000	16
Anamorsin	CIAPIN1	9	9	9	39.7	39.7	39.7	33.582	0	93.959	2967900000	55
Dynamin-like 120 kDa protein, mitochondrial;Dynamin-like 120 kDa protein, form S1	OPA1	15	15	15	25.1	25.1	25.1	111.63	0	89.247	2967100000	106
Cullin-5	CUL5	17	17	17	25	25	25	90.954	0	88.422	2963000000	82
Ras GTPase-activating protein-binding protein 1	G3BP;DKFZp686L1159;G3BP1	10	10	9	36.3	36.3	33.7	52.164	0	218.37	2957000000	69
60 kDa SS-A/Ro ribonucleoprotein	TROVE2	8	8	8	21.2	21.2	21.2	60.67	0	177.72	2956400000	55
Oxysterol-binding protein 1	OSBP	14	14	14	32	32	32	89.42	0	76.078	2947400000	95
Acylphosphatase;Acylphosphatase-1	ACYP1	3	3	3	23.3	23.3	23.3	14.125	0	51.063	2936200000	30
Inner centromere protein	INCENP	13	13	13	25.7	25.7	25.7	105.43	0	64.786	2924700000	46
Fragile X mental retardation syndrome-related protein 2	FXR2	12	10	9	26.3	23.9	21.1	74.222	0	222.78	2923400000	90
Cytochrome c oxidase subunit 6B1	COX6B1	6	6	6	58.1	58.1	58.1	10.192	0	72.344	2917800000	81
39S ribosomal protein L1, mitochondrial	MRPL1	8	8	8	35.1	35.1	35.1	36.908	0	144.17	2917200000	89
Nuclear pore complex protein Nup214	NUP214;DKFZp686J0330	23	23	23	20.4	20.4	20.4	218.17	0	194.93	2905200000	129
Phospholipase A-2-activating protein	PLAA	14	14	14	24.5	24.5	24.5	87.156	0	173.67	2903500000	84
Nuclear pore glycoprotein p62	NUP62;hCG_19665	4	4	4	14.8	14.8	14.8	45.615	0	74.754	2901900000	50
Pre-mRNA-splicing factor SPF27	BCAS2	10	10	10	56.4	56.4	56.4	26.131	0	70.659	2899100000	34
Ras-related protein Rab-21	RAB21	4	4	4	22.7	22.7	22.7	24.347	0	41.422	2895100000	36
Isopentenyl-diphosphate Delta-isomerase 1	IDI1	5	5	5	29.1	29.1	29.1	26.319	0	97.545	2889600000	87
Small acidic protein	C11orf58;SMAP	3	3	3	29.3	29.3	29.3	17.634	0	323.31	2866800000	32
Microtubule-associated protein RP/EB family member 2	MAPRE2	7	7	6	39.4	39.4	36.4	37.031	0	133.94	2866300000	70
Dipeptidyl peptidase 1;Dipeptidyl peptidase 1 exclusion domain chain;Dipeptidyl peptidase 1 heavy chain;Dipeptidyl peptidase 1 light chain	CTSC	7	7	7	25.8	25.8	25.8	50.151	0	190.07	2866000000	94
Hepatoma-derived growth factor-related protein 2	HDGFRP2	7	7	7	15.2	15.2	15.2	74.316	0	107.94	2863500000	40
Pogo transposable element with ZNF domain	POGZ	18	18	18	25.3	25.3	25.3	155.34	0	206.91	2853600000	139
		9	9	9	30.7	30.7	30.7	49.244	0	95.524	2852900000	54
Importin subunit alpha-3	KPNA4	8	8	6	28.2	28.2	25.3	57.886	0	188.28	2851800000	63
Protein KRI1 homolog	FLJ12949;KRI1	12	12	12	26.2	26.2	26.2	88.194	0	193.46	2844200000	126
NADH dehydrogenase [ubiquinone] flavoprotein 1, mitochondrial	NDUFV1	9	9	3	30.9	30.9	17.3	50.054	0	123.85	2838200000	119
Eukaryotic translation initiation factor 4 gamma 3	EIF4G3	27	23	23	19.6	17.2	17.2	195.27	0	71.833	2834400000	83
Annexin;Annexin A7	ANXA7	8	8	8	25.6	25.6	25.6	37.805	0	97.453	2833400000	54
Prolactin regulatory element-binding protein	PREB	9	9	9	38.8	38.8	38.8	45.468	0	76.664	2818400000	70
ADP-ribosylation factor 4	ARF4	5	3	3	47.2	29.4	29.4	20.511	0	26.631	2810900000	23
Lysosome membrane protein 2	SCARB2	5	5	5	11.6	11.6	11.6	49.204	0	25.059	2810300000	32
Translational activator of cytochrome c oxidase 1	TACO1	6	6	6	43.1	43.1	43.1	32.477	0	56.836	2808300000	37
Nucleoporin p54	NUP54	7	7	7	27.5	27.5	27.5	37.383	0	68.167	2802900000	47
Telomeric repeat-binding factor 2-interacting protein 1	TERF2IP	9	9	9	42.4	42.4	42.4	44.259	0	149.32	2801300000	74
Serine/threonine-protein kinase 3;Serine/threonine-protein kinase 3 36kDa subunit;Serine/threonine-protein kinase 3 20kDa subunit	STK3	9	9	6	26.3	26.3	17.7	56.3	0	79.616	2797300000	54
Methyl-CpG-binding protein 2	MECP2	9	9	9	31.7	31.7	31.7	52.44	0	86.531	2794500000	57
COP9 signalosome complex subunit 6	COPS6	5	5	5	26.6	26.6	26.6	33.575	0	96.791	2792900000	57
40S ribosomal protein S30	FAU	2	2	2	11.2	11.2	11.2	10.905	0	4.1456	2781500000	28
Interferon-induced, double-stranded RNA-activated protein kinase	EIF2AK2	12	12	12	26	26	26	61.51	0	42.962	2780500000	77
Glucose-6-phosphate 1-dehydrogenase	G6PD	10	10	10	27.2	27.2	27.2	54.823	0	114.44	2780400000	39
LanC-like protein 1	LANCL1	5	5	5	18	18	18	45.267	0	20.581	2772400000	48
	PECI	14	14	2	49.5	49.5	3.8	40.193	0	190.62	2769600000	60
Coactosin-like protein	COTL1	3	3	3	25.4	25.4	25.4	15.945	0	33.038	2769000000	34
Splicing factor 45	RBM17	14	14	14	49.4	49.4	49.4	44.961	0	69.688	2767500000	101
Mannose-6-phosphate isomerase	MPI	8	8	8	29.8	29.8	29.8	46.655	0	87.144	2766800000	114
Actin-related protein 2/3 complex subunit 2	ARPC2	10	10	10	35	35	35	34.333	0	37.649	2766800000	42
Diablo homolog, mitochondrial	DIABLO	6	6	6	46.2	46.2	46.2	21.232	0	76.136	2762800000	62
Protein phosphatase 1 regulatory subunit 14B	PPP1R14B	4	4	4	33.2	33.2	33.2	20.964	0	77.408	2756200000	35
Nuclear inhibitor of protein phosphatase 1;Activator of RNA decay	PPP1R8	10	10	10	36.8	36.8	36.8	38.478	0	61.919	2756000000	52
Glutaredoxin-related protein 5, mitochondrial	GLRX5	5	5	5	40.1	40.1	40.1	16.628	0	41.362	2746700000	31
Symplekin	SYMPK;SYMPK variant protein	15	15	15	20.6	20.6	20.6	141.13	0	176.36	2745100000	135
Small nuclear ribonucleoprotein-associated protein;Small nuclear ribonucleoprotein-associated protein N;Small nuclear ribonucleoprotein-associated proteins B and B	SNRPB;SNRPN	5	5	5	20.7	20.7	20.7	29.671	0	21.667	2743700000	35
DNA repair protein XRCC1	XRCC1	10	10	10	26.5	26.5	26.5	69.525	0	184.36	2737600000	69
LIM domain and actin-binding protein 1	LIMA1	14	14	14	27.9	27.9	27.9	76.08	0	72.188	2734500000	69
Protein FAM98A	FAM98A	6	6	6	22.2	22.2	22.2	55.173	0	63.522	2733500000	78
SWI/SNF-related matrix-associated actin-dependent regulator of chromatin subfamily B member 1	SMARCB1	11	11	11	47.5	47.5	47.5	44.141	0	205.13	2733500000	67
m7GpppX diphosphatase	DCPS	7	7	7	29.7	29.7	29.7	38.608	0	175.9	2726200000	89
Slit homolog 2 protein;Slit homolog 2 protein N-product;Slit homolog 2 protein C-product	SLIT2	19	19	19	19.5	19.5	19.5	171.34	0	237.63	2722600000	116
Procollagen-lysine,2-oxoglutarate 5-dioxygenase 3	PLOD3;DKFZp564O1822	11	11	11	20.2	20.2	20.2	84.784	0	61.054	2721800000	43
ATPase family AAA domain-containing protein 1	ATAD1	8	8	8	30.7	30.7	30.7	40.744	0	99.113	2717200000	44
Guanine nucleotide-binding protein-like 1	GNL1;HSR1	16	16	16	26.6	26.6	26.6	68.255	0	47.486	2705700000	62
WD repeat and HMG-box DNA-binding protein 1	WDHD1	21	21	21	29	29	29	125.97	0	301.37	2703800000	111
5-AMP-activated protein kinase subunit gamma-2	PRKAG2	3	2	2	6.3	4.6	4.6	63.065	0.0084853	1.5545	2696000000	4
V-type proton ATPase subunit a;V-type proton ATPase 116 kDa subunit a isoform 1	ATP6V0A1;DKFZp686N0561	15	15	15	26.2	26.2	26.2	95.75	0	58.5	2695700000	56
Chromobox protein homolog 1	CBX1	4	3	3	43.5	33.9	33.9	19.325	0	57.343	2691100000	64
N-terminal kinase-like protein	SCYL1	11	11	11	19.5	19.5	19.5	85.718	0	93.937	2687400000	84
Isocitrate dehydrogenase [NADP];Isocitrate dehydrogenase [NADP] cytoplasmic	HEL-S-26;HEL-216;IDH1	8	7	7	28.7	26.6	26.6	46.659	0	64.557	2685300000	96
Alpha-2-macroglobulin receptor-associated protein	LRPAP1	8	8	8	24.6	24.6	24.6	41.48	0	63.992	2683300000	32
Lysine-specific histone demethylase 1A	KDM1A	16	16	16	29.9	29.9	29.9	92.902	0	150.22	2678100000	123
Carbonyl reductase [NADPH] 3	CBR3;HEL-S-25	9	7	7	47.3	36.8	36.8	30.85	0	50.008	2672300000	83
Probable ATP-dependent RNA helicase DDX27	DDX27	16	16	16	24.3	24.3	24.3	86.604	0	51.243	2672000000	62
Protein unc-45 homolog A	UNC45A	15	15	15	20.2	20.2	20.2	118.39	0	161.6	2668300000	85
Putative RNA-binding protein 15	RBM15	12	12	12	18.3	18.3	18.3	107.19	0	60.09	2650900000	65
U6 snRNA-associated Sm-like protein LSm4	LSM4	5	5	5	26.9	26.9	26.9	25.733	0	28.338	2642600000	54
Epidermal growth factor receptor substrate 15-like 1	EPS15L1	20	20	20	37.7	37.7	37.7	94.254	0	237.73	2640400000	150
Replication factor C subunit 5	RFC5	8	8	8	28.5	28.5	28.5	38.466	0	104.98	2623900000	59
Membrane-associated progesterone receptor component 2	PGRMC2	5	4	4	26.5	22.4	22.4	23.818	0	56.101	2623000000	26
Myelin expression factor 2	MYEF2	10	10	2	29.2	29.2	7.5	64.149	0	72.914	2621800000	92
AP-2 complex subunit alpha-2	AP2A2	15	13	6	22.6	19.1	8.5	103.96	0	91.021	2618100000	99
Glycine cleavage system H protein, mitochondrial	GCSH	3	3	3	67	67	67	10.999	0	172.19	2615300000	71
KIF1-binding protein	KIAA1279	8	8	8	21.7	21.7	21.7	74.783	0	171.64	2614500000	78
Phosphoglycolate phosphatase	PGP	7	7	7	40.8	40.8	40.8	34.006	0	50.735	2613000000	92
Protein CutA	CUTA	4	4	4	40.8	40.8	40.8	19.116	0	16.101	2609900000	52
Succinyl-CoA ligase subunit beta;Succinyl-CoA ligase [GDP-forming] subunit beta, mitochondrial	SUCLG2;DKFZp586M2023	11	11	11	34.3	34.3	34.3	46.51	0	171.92	2606000000	70
Programmed cell death protein 4	PDCD4	10	10	10	33	33	33	50.228	0	88.217	2597900000	61
U4/U6 small nuclear ribonucleoprotein Prp31	PRPF31	11	11	11	27.9	27.9	27.9	55.455	0	89.017	2594700000	74
Transducin beta-like protein 2	TBL2	11	11	11	30.2	30.2	30.2	45.935	0	100.93	2592600000	55
Tubulin beta-2A chain	TUBB2A	21	2	0	60.4	11.5	0	49.906	0	9.7765	2592000000	12
SEC23-interacting protein	SEC23IP	13	13	13	21.3	21.3	21.3	111.11	0	102.87	2590400000	68
Thioredoxin domain-containing protein 12	TXNDC12	4	4	4	30.8	30.8	30.8	19.206	0	38.164	2589700000	22
Structural maintenance of chromosomes flexible hinge domain-containing protein 1	SMCHD1	21	21	21	16.8	16.8	16.8	226.37	0	163	2589100000	110
Ribosome maturation protein SBDS	SBDS	6	6	6	28.8	28.8	28.8	28.763	0	46.817	2586200000	35
IST1 homolog	IST1	10	10	2	53.8	53.8	15.7	39.766	0	70.145	2583300000	187
		36	1	1	59	5	5	95.777	0	53.934	2580200000	32
Glia maturation factor beta	GMFB	4	4	4	35.3	35.3	35.3	17.512	0	24.961	2575000000	26
Vitamin K epoxide reductase complex subunit 1	VKORC1	1	1	1	37.1	37.1	37.1	3.8594	0	12.391	2568900000	12
Tubulin beta-3 chain	TUBB3	16	5	3	48	22.2	17	45.622	0	59.044	2568400000	45
WD repeat-containing protein 18	WDR18	6	6	6	17	17	17	43.237	0	24.337	2567700000	43
	TUBB6	16	3	0	45.4	12.8	0	50.09	0	65.428	2563200000	21
Serine/arginine-rich splicing factor 3	SRSF3;SFRS3	5	4	4	49.5	49.5	49.5	10.32	0	73.381	2557100000	31
Ribose-phosphate pyrophosphokinase 2	PRPS2	8	3	2	37.4	15	10.9	35.054	0	65.127	2554900000	30
Mitochondrial import receptor subunit TOM20 homolog	TOMM20	3	3	3	31	31	31	16.298	0	11.238	2553300000	21
Splicing factor 3B subunit 5	SF3B5	2	2	2	32.6	32.6	32.6	10.135	0	34.401	2550000000	22
Prostaglandin E synthase 3	PTGES3	6	6	6	38.8	38.8	38.8	18.697	0	58.029	2548200000	24
Medium-chain specific acyl-CoA dehydrogenase, mitochondrial	ACADM;DKFZp686M24262	10	10	10	31.7	31.7	31.7	42.426	0	130.64	2545100000	62
Transcription elongation factor SPT6	SUPT6H	21	21	21	19.3	19.3	19.3	199.07	0	160.67	2544600000	99
D-tyrosyl-tRNA(Tyr) deacylase;D-tyrosyl-tRNA(Tyr) deacylase 1	DTD1	2	2	2	14.8	14.8	14.8	23.483	0	80.945	2543900000	22
UTP--glucose-1-phosphate uridylyltransferase	UGP2	10	10	6	26.7	26.7	14.7	57.791	0	101.34	2540100000	88
AP-3 complex subunit beta;AP-3 complex subunit beta-1	AP3B1	10	10	10	12.5	12.5	12.5	121.29	0	84.796	2536000000	71
Adenylate kinase 4, mitochondrial	AK4	6	6	6	39.5	39.5	39.5	25.268	0	116.27	2534100000	48
Kinesin-like protein;Kinesin-like protein KIF2A	KIF2A	16	16	1	32.5	32.5	3.9	84.012	0	173.61	2532300000	84
Phosphoribosylformylglycinamidine synthase	PFAS	16	16	16	25.4	25.4	25.4	144.72	0	158.08	2525100000	100
ER membrane protein complex subunit 2	EMC2	6	6	6	26.6	26.6	26.6	34.761	0	40.862	2523000000	38
DNA topoisomerase 2-beta;DNA topoisomerase 2	TOP2B	31	22	9	25.3	20	9.7	183.26	0	122.61	2521300000	83
ATP-binding cassette sub-family B member 7, mitochondrial	ABCB7	9	9	9	17.8	17.8	17.8	78.287	0	144.37	2517300000	107
Proteasome subunit beta type;Proteasome subunit beta type-7	PSMB7	4	4	4	24.5	24.5	24.5	30.018	0	42.137	2517100000	173
UDP-glucose 6-dehydrogenase	UGDH	11	11	11	38.5	38.5	38.5	55.023	0	115.88	2515400000	88
NAD kinase 2, mitochondrial	NADK2;FLJ30596	9	9	9	26.7	26.7	26.7	49.432	0	108.69	2513700000	51
Carbonic anhydrase 2	HEL-76;CA2	5	5	5	23.8	23.8	23.8	29.246	0	24.137	2512500000	50
Phosphoinositide phospholipase C;1-phosphatidylinositol 4,5-bisphosphate phosphodiesterase gamma-1	PLCG1 variant protein;PLCG1	16	16	16	16.4	16.4	16.4	161.3	0	183.35	2509800000	84
Zinc finger Ran-binding domain-containing protein 2	ZRANB2	7	7	7	26.7	26.7	26.7	37.404	0	128.75	2506800000	51
Tripeptidyl-peptidase 2	TPP2	18	18	18	21	21	21	138.35	0	142.9	2506700000	64
ATP-dependent RNA helicase DDX24	DDX24	16	16	16	30.6	30.6	30.6	96.331	0	171.85	2503900000	119
Nuclear pore complex protein Nup107	NUP107	17	17	17	30.7	30.7	30.7	106.37	0	156.17	2502100000	116
Mitochondrial import inner membrane translocase subunit Tim9	TIMM9	3	3	3	47.2	47.2	47.2	10.378	0	64.262	2499800000	24
Junction plakoglobin	JUP	10	10	4	24.8	24.8	11.3	81.744	0	103.24	2497900000	83
Methylosome protein 50	WDR77	8	8	8	39.8	39.8	39.8	36.724	0	69.968	2495100000	60
Nucleolysin TIAR	TIAL1	7	7	3	25.1	25.1	10.2	41.462	0	54.482	2489800000	50
Bromodomain-containing protein 4	BRD4	13	12	10	16.4	15.5	13.9	152.22	0	65.379	2486600000	51
Gamma-glutamyl hydrolase	GGH	3	3	3	12.9	12.9	12.9	35.964	0	24.684	2478400000	13
U6 snRNA-associated Sm-like protein LSm3	LSM3	1	1	1	11.8	11.8	11.8	11.829	0	3.4193	2478400000	14
UBX domain-containing protein 4	UBXN4	6	6	6	28.9	28.9	28.9	56.777	0	215.79	2476100000	34
Hematological and neurological expressed 1 protein;Hematological and neurological expressed 1 protein, N-terminally processed	HN1	5	5	5	64.9	64.9	64.9	16.014	0	105.22	2475900000	35
Heme-binding protein 2	HEBP2	5	5	5	32.7	32.7	32.7	24.029	0	82.149	2474700000	36
Thioredoxin reductase 2, mitochondrial	TXNRD2;DKFZp781E0833	8	8	7	22.7	22.7	19.8	55.217	0	88.567	2470100000	68
A-kinase anchor protein 8-like	AKAP8L	7	7	7	15.5	15.5	15.5	71.648	0	114.75	2469900000	60
F-actin-capping protein subunit alpha-2	CAPZA2	8	7	7	47.9	44.4	44.4	32.967	0	126.33	2467200000	41
Coatomer subunit epsilon	COPE	11	11	11	51.3	51.3	51.3	34.528	0	190.61	2461800000	58
Bifunctional methylenetetrahydrofolate dehydrogenase/cyclohydrolase, mitochondrial;NAD-dependent methylenetetrahydrofolate dehydrogenase;Methenyltetrahydrofolate cyclohydrolase	MTHFD2	6	6	6	31.4	31.4	31.4	37.32	0	76.801	2456000000	48
Replication factor C subunit 1	RFC1;LLDBP	13	13	13	18.4	18.4	18.4	128.25	0	229.28	2454600000	71
Phosphoenolpyruvate carboxykinase [GTP], mitochondrial	PCK2	13	13	12	28.8	28.8	26.1	70.696	0	94.053	2449700000	68
Alpha-soluble NSF attachment protein	NAPA	11	11	11	49.5	49.5	49.5	33.232	0	176.88	2447100000	61
Pyridoxine-5-phosphate oxidase	PNPO;HEL-S-302	6	6	6	31.9	31.9	31.9	27.312	0	73.926	2442700000	27
Proline-, glutamic acid- and leucine-rich protein 1	PELP1	11	11	11	17	17	17	124.94	0	82.46	2436400000	48
Protein Red	CSA2;IK	12	12	5	33.9	33.9	16.2	65.585	0	84.374	2435700000	83
ADP-sugar pyrophosphatase	NUDT5	5	5	5	29.3	29.3	29.3	25.895	0	22.617	2431900000	40
Programmed cell death protein 5	PDCD5	5	5	5	54	54	54	10.004	0	58.261	2422000000	35
CD2-associated protein	CD2AP	15	15	15	40.5	40.5	40.5	71.45	0	54.563	2420800000	78
Cellular tumor antigen p53	TP53	6	6	1	32.6	32.6	9.2	43.653	0	64.105	2418600000	77
Lysine-specific demethylase 3B	KDM3B;JMJD1B	17	17	16	19.1	19.1	18.5	191.58	0	101.95	2410000000	96
Lipoma-preferred partner	LPP	16	16	16	50.2	50.2	50.2	65.746	0	188.37	2408900000	121
DNA polymerase delta subunit 3	POLD3	4	4	4	11.4	11.4	11.4	51.342	0	26.85	2407100000	48
CD276 antigen	CD276	5	5	5	27.1	27.1	27.1	41.709	0	91.812	2405100000	66
HIV Tat-specific factor 1	HTATSF1	13	13	13	29.4	29.4	29.4	85.852	0	323.31	2404000000	91
Partner of Y14 and mago	WIBG	6	6	6	53.9	53.9	53.9	22.655	0	112.79	2394800000	62
NADH dehydrogenase [ubiquinone] 1 beta subcomplex subunit 10	NDUFB10	3	3	3	22.7	22.7	22.7	20.776	0	10.585	2391400000	27
Basic leucine zipper and W2 domain-containing protein 1	BZW1;hCG_2022736	14	14	14	40.6	40.6	40.6	48.043	0	92.251	2389400000	55
Nucleolar GTP-binding protein 1	GTPBP4	9	9	9	19.5	19.5	19.5	73.708	0	48.114	2386700000	75
Signal peptidase complex subunit 1	SPCS1	2	2	2	31.4	31.4	31.4	11.805	0	10.165	2382100000	19
Cadherin-2	CDH2	11	11	11	22.6	22.6	22.6	99.808	0	170.97	2381300000	74
Dedicator of cytokinesis protein 7	DOCK7	17	17	17	12.5	12.5	12.5	242.56	0	105.27	2380000000	79
Polyadenylate-binding protein-interacting protein 1	PAIP1	10	10	10	34	34	34	53.524	0	49.102	2379500000	116
Transcriptional repressor p66-beta	GATAD2B	12	11	11	32.4	30.5	30.5	63.461	0	132.4	2377200000	59
Peptidyl-prolyl cis-trans isomerase NIMA-interacting 1	PIN1	5	5	5	78.9	78.9	78.9	9.8329	0	134.33	2375200000	40
Inosine triphosphate pyrophosphatase	ITPA	4	4	4	39.2	39.2	39.2	21.445	0	85.409	2363500000	80
Cystatin-C	CST3	4	4	4	30.8	30.8	30.8	15.799	0	15.013	2363000000	17
Selenide, water dikinase 1	SEPHS1	4	4	4	15.6	15.6	15.6	42.91	0	43.869	2357000000	32
Nck-associated protein 1	NCKAP1	14	14	14	19.4	19.4	19.4	128.79	0	95.158	2355900000	170
Centromere/kinetochore protein zw10 homolog	ZW10	16	16	16	32.3	32.3	32.3	88.839	0	140.45	2355300000	78
	LOC401309	1	1	1	18.9	18.9	18.9	13.387	0	6.7806	2350800000	17
Fumarylacetoacetate hydrolase domain-containing protein 2A;Fumarylacetoacetate hydrolase domain-containing protein 2B	FAHD2A;hCG_2002650;FAHD2B	7	7	7	30.9	30.9	30.9	34.596	0	48.317	2349700000	87
Ras-related protein Rab-28	RAB28	2	2	1	12.7	12.7	5	24.841	0	9.4066	2349600000	3
Interferon regulatory factor 2-binding protein 2	IRF2BP2	8	6	6	30.5	26.1	26.1	61.024	0	309.45	2348900000	50
Prefoldin subunit 5	PFDN5	5	5	5	43.5	43.5	43.5	17.328	0	26.38	2348100000	24
3-hydroxyisobutyryl-CoA hydrolase, mitochondrial	HIBCH	6	6	6	23.8	23.8	23.8	43.482	0	21.542	2347000000	45
Glucosamine-6-phosphate isomerase;Glucosamine-6-phosphate isomerase 1	GNPDA1	7	7	7	31.5	31.5	31.5	32.678	0	17.271	2342200000	37
Spermine synthase	SMS	9	9	9	35.8	35.8	35.8	41.268	0	43.753	2340400000	55
Serine palmitoyltransferase 1	SPTLC1	8	8	8	32.6	32.6	32.6	52.743	0	34.604	2340300000	62
WD repeat-containing protein 5	WDR5	9	9	9	47.3	47.3	47.3	36.588	0	46.05	2338100000	53
Cip1-interacting zinc finger protein	CIZ1	16	16	16	30.2	30.2	30.2	100.04	0	119.98	2334900000	74
Pyrroline-5-carboxylate reductase;Pyrroline-5-carboxylate reductase 3	PYCRL	7	7	7	36	36	36	29.878	0	35.077	2333200000	44
Pre-mRNA-splicing factor 38A	PRPF38A	5	5	5	15.1	15.1	15.1	37.476	0	33.918	2332600000	36
Protein phosphatase 1 regulatory subunit;Protein phosphatase 1 regulatory subunit 12A	PPP1R12A	13	13	13	18.3	18.3	18.3	115.33	0	176.66	2331800000	75
28S ribosomal protein S22, mitochondrial	MRPS22	8	8	8	27.6	27.6	27.6	36.805	0	38.6	2330000000	58
COP9 signalosome complex subunit 1	GPS1	9	9	9	27.8	27.8	27.8	53.371	0	55.481	2325700000	94
N(G),N(G)-dimethylarginine dimethylaminohydrolase 1	DDAH1	8	8	7	40.7	40.7	37.9	31.121	0	154.52	2325600000	61
Soluble lamin-associated protein of 75 kDa	FAM169A	13	13	13	44.3	44.3	44.3	68.054	0	323.31	2324700000	79
Basement membrane-specific heparan sulfate proteoglycan core protein;Endorepellin;LG3 peptide	HSPG2	27	27	27	12.1	12.1	12.1	464.01	0	231.1	2321000000	103
STE20-like serine/threonine-protein kinase	SLK	19	19	18	28.3	28.3	27.5	142.69	0	285.21	2315000000	88
5-AMP-activated protein kinase catalytic subunit alpha-1	PRKAA1	10	10	7	22.7	22.7	13.8	64.009	0	81.32	2314800000	63
Serine/threonine-protein kinase MARK2	MARK2;Par1b	16	16	12	29.3	29.3	22.2	86.69	0	83.611	2310100000	68
45 kDa calcium-binding protein	SDF4	5	5	2	19.6	19.6	8.3	41.806	0	73.712	2307200000	37
Sex comb on midleg-like protein 2	SCML2	17	17	2	35	35	4.3	77.256	0	63.359	2305200000	62
Cleavage stimulation factor subunit 3	CSTF3	8	8	8	15.1	15.1	15.1	82.921	0	58.636	2302200000	50
Serine/arginine-rich splicing factor 5	SFRS5;SRSF5	4	3	3	16.5	13.2	13.2	31.263	0	21.562	2301700000	21
Mimitin, mitochondrial	NDUFAF2	4	4	4	39.1	39.1	39.1	19.856	0	33.143	2298700000	23
Serine/threonine-protein kinase 26	STK26;MST4	11	11	7	39.7	39.7	30.5	46.528	0	71.456	2298700000	69
Eukaryotic peptide chain release factor GTP-binding subunit ERF3A	GSPT1	11	11	11	32	32	32	52.832	0	42.182	2297000000	46
Ankycorbin	RAI14	21	21	21	29.8	29.8	29.8	110.04	0	53.261	2296100000	66
Ubiquitin carboxyl-terminal hydrolase 10	USP10	12	12	12	28.1	28.1	28.1	87.133	0	104.24	2293400000	48
Uncharacterized protein C7orf50	C7orf50;MGC11257	6	6	6	36.5	36.5	36.5	21.883	0	97.185	2292500000	49
		14	3	3	38.9	12.2	12.2	53.851	0	45.288	2292200000	10
Sorting and assembly machinery component 50 homolog	SAMM50	11	11	7	34.1	34.1	22	51.976	0	63.718	2290600000	69
Protein lin-7 homolog A	LIN7A	7	7	3	36.5	36.5	13.7	25.996	0	20.151	2289900000	41
NADH dehydrogenase [ubiquinone] 1 beta subcomplex subunit 4	NDUFB4	4	4	4	41.1	41.1	41.1	15.208	0	52.221	2284200000	39
Polypyrimidine tract-binding protein 1	PTBP1	18	18	16	50.3	50.3	47.3	62.463	0	323.31	2282600000	53
Ubiquitin carboxyl-terminal hydrolase 34	USP34	4	4	4	2.5	2.5	2.5	404.23	0	4.9323	2281800000	5
Putative pre-mRNA-splicing factor ATP-dependent RNA helicase DHX16	DBP2;DHX16	11	10	10	15.8	14.9	14.9	112.45	0	135.85	2281600000	70
	EEF1D	11	1	1	33.6	3.8	3.8	60.882	0	144.96	2280900000	12
Septin-8	2023-09-08	9	6	6	32.2	24.2	24.2	49.355	0	86.728	2278800000	74
Laminin subunit gamma-1	LAMC1	22	22	22	23.1	23.1	23.1	177.6	0	307.33	2277900000	108
Pyridoxal kinase	PDXK;HEL-S-1a	8	8	8	37.5	37.5	37.5	30.638	0	86.822	2277900000	74
Deoxynucleoside triphosphate triphosphohydrolase SAMHD1	SAMHD1	10	10	10	21.7	21.7	21.7	72.2	0	53.983	2276700000	50
Pescadillo homolog	PES1	9	9	9	21.5	21.5	21.5	66.077	0	115.25	2274100000	49
Charged multivesicular body protein 5	CHMP5	5	5	5	37.4	37.4	37.4	24.57	0	67.161	2270100000	96
Microfibrillar-associated protein 1	MFAP1	5	5	5	16.4	16.4	16.4	51.958	0	112.85	2267800000	43
Prefoldin subunit 4	PFDN4	5	5	5	38.1	38.1	38.1	15.314	0	103.62	2263800000	38
Calcium-regulated heat stable protein 1	CARHSP1	4	4	4	50.3	50.3	50.3	15.892	0	11.662	2261800000	18
Transcription activator BRG1	SMARCA4	17	17	14	14.9	14.9	12.3	184.64	0	55.989	2261100000	78
Oligoribonuclease, mitochondrial	REXO2	6	6	6	40.6	40.6	40.6	22.006	0	43.796	2258500000	41
Sorting nexin-3	SNX3	6	6	4	29	29	24.7	18.762	0	18.888	2254800000	36
UMP-CMP kinase	CMPK;CMPK1	8	8	8	40.8	40.8	40.8	25.855	0	116.34	2253900000	97
PITH domain-containing protein 1	PITHD1	5	5	5	39.8	39.8	39.8	24.178	0	34.887	2250400000	35
Cell growth-regulating nucleolar protein	LYAR	9	9	9	34	34	34	43.614	0	95.51	2250200000	44
Receptor expression-enhancing protein;Receptor expression-enhancing protein 5	REEP5	3	3	3	12.8	12.8	12.8	17.758	0	7.8044	2250000000	22
Transmembrane 9 superfamily member 4	TM9SF4	11	11	11	23.5	23.5	23.5	72.54	0	102.49	2246400000	47
NADH dehydrogenase [ubiquinone] iron-sulfur protein 8, mitochondrial	NDUFS8	3	3	3	21.5	21.5	21.5	19.213	0	22.054	2246100000	24
2,5-phosphodiesterase 12	PDE12	10	10	10	38.6	38.6	38.6	52.175	0	138.24	2245800000	72
Protein phosphatase 1F	PPM1F	7	7	7	27.4	27.4	27.4	49.701	0	119.8	2245000000	48
Acyl-coenzyme A thioesterase 9, mitochondrial	ACOT9	8	8	8	19.1	19.1	19.1	49.901	0	16.145	2243800000	63
Exosome component 10	EXOSC10	11	11	11	20.8	20.8	20.8	100.83	0	55.363	2242400000	66
Zinc finger protein 638	ZNF638	23	23	23	21.1	21.1	21.1	220.62	0	159.82	2240800000	107
KDEL motif-containing protein 2	KDELC2	7	7	7	25.1	25.1	25.1	46.934	0	55.351	2239800000	66
Glycogen debranching enzyme;4-alpha-glucanotransferase;Amylo-alpha-1,6-glucosidase	AGL	20	20	20	19.8	19.8	19.8	174.76	0	95.187	2236000000	123
Phosphoribosyl pyrophosphate synthase-associated protein 2	PRPSAP2	7	7	6	24.1	24.1	20.3	40.883	0	32.726	2233700000	57
V-type proton ATPase subunit H	ATP6V1H	9	9	9	25.4	25.4	25.4	54.151	0	323.31	2233600000	51
Guanine nucleotide-binding protein G(i) subunit alpha-2	GNAI2;WUGSC:H_LUCA16.1	11	5	5	46.8	27.6	27.6	40.45	0	56.468	2232800000	38
AFG3-like protein 2	AFG3L2	11	11	11	20.8	20.8	20.8	84.444	0	134.38	2231700000	76
Bifunctional ATP-dependent dihydroxyacetone kinase/FAD-AMP lyase (cyclizing);ATP-dependent dihydroxyacetone kinase;FAD-AMP lyase (cyclizing)	DAK;TKFC	11	11	11	28.5	28.5	28.5	58.946	0	84.489	2212000000	99
		1	1	1	4	4	4	27.885	0.0026355	2.0433	2208900000	5
GDP-fucose protein O-fucosyltransferase 1	POFUT1	4	4	4	18	18	18	43.955	0	47.348	2208100000	54
Translocon-associated protein subunit gamma	SSR3	1	1	1	8	8	8	20.161	0	29.476	2207300000	12
Constitutive coactivator of PPAR-gamma-like protein 1	FAM120A	15	15	15	18.2	18.2	18.2	121.89	0	148.71	2205300000	61
Tenascin	TNC;TNC variant protein	19	19	19	13.5	13.5	13.5	240.91	0	81.617	2201000000	78
NADPH--cytochrome P450 reductase	POR;DKFZp686G04235	13	13	13	27.8	27.8	27.8	77.02	0	52.014	2198500000	48
Aspartyl/asparaginyl beta-hydroxylase	ASPH	6	6	6	15	15	15	85.862	0	70.866	2197300000	55
DDRGK domain-containing protein 1	DDRGK1	6	6	6	35	35	35	35.61	0	131.79	2197200000	52
DnaJ homolog subfamily C member 3	DNAJC3	14	14	14	36.5	36.5	36.5	57.579	0	107.27	2196900000	46
Cytochrome c oxidase assembly factor 6 homolog	COA6	5	5	2	27.7	27.7	10.3	18.006	0	127.88	2195900000	41
Uridine 5-monophosphate synthase;Orotate phosphoribosyltransferase;Orotidine 5-phosphate decarboxylase;Orotidine 5-phosphate decarboxylase	UMPS	12	12	12	38.1	38.1	38.1	52.276	0	125.63	2195000000	92
Ras-related protein Rab-23	RAB23	7	7	7	35	35	35	26.659	0	74.516	2194900000	47
GTP:AMP phosphotransferase AK3, mitochondrial	AK3	8	8	1	37.9	37.9	3.5	25.565	0	58.759	2191700000	52
Transformer-2 protein homolog alpha	HSU53209;TRA2A	3	3	3	16.3	16.3	16.3	32.688	0	58.543	2191000000	27
Cytochrome c oxidase subunit 6C	COX6C	4	4	4	37.3	37.3	37.3	8.7813	0	9.6582	2187500000	15
Nucleoporin NUP53	NUP35	6	6	6	27.6	27.6	27.6	34.814	0	68.505	2187100000	43
Adenosine kinase	ADK	5	5	5	25.5	25.5	25.5	38.737	0	57.988	2187000000	44
Heat shock protein beta-1	HEL-S-102;HSPB1	4	4	4	37.6	37.6	37.6	18.536	0	79.551	2186600000	40
CUGBP Elav-like family member 1	CELF1	5	5	5	12.3	12.3	12.3	55.142	0	122.37	2186100000	32
Inorganic pyrophosphatase 2, mitochondrial	PPA2	5	5	5	20.1	20.1	20.1	37.92	0	131.49	2185800000	27
Transcription initiation factor IIB	GTF2B	10	10	10	38	38	38	34.833	0	65.118	2183000000	67
Coiled-coil domain-containing protein 58	CCDC58	6	6	6	51.5	51.5	51.5	15.296	0	45.164	2182600000	26
CAAX prenyl protease 1 homolog	ZMPSTE24	4	4	4	11.6	11.6	11.6	54.812	0	25.867	2182600000	48
Dual specificity mitogen-activated protein kinase kinase 2	MAP2K2	9	9	7	34	34	25.5	44.424	0	95.09	2176400000	83
G patch domain and KOW motifs-containing protein	GPKOW	10	10	10	37.6	37.6	37.6	52.228	0	162.04	2176400000	80
Cell adhesion molecule 1	CADM1	7	7	7	27.4	27.4	27.4	45.676	0	163.53	2173000000	52
Transcriptional activator protein Pur-alpha	PURA	5	5	1	31.6	31.6	11.6	32.015	0	185.15	2172000000	59
Bifunctional 3-phosphoadenosine 5-phosphosulfate synthase 2;Sulfate adenylyltransferase;Adenylyl-sulfate kinase	PAPSS2	11	10	10	21.7	19.4	19.4	69.5	0	54.286	2171900000	51
Probable E3 ubiquitin-protein ligase HECTD4	HECTD4	7	7	7	3.1	3.1	3.1	469.96	0	15.357	2171800000	14
Ubiquitin fusion degradation protein 1 homolog	ufd1;UFD1L	5	5	5	25.7	25.7	25.7	34.5	0	35.497	2170900000	33
Ragulator complex protein LAMTOR1	LAMTOR1	6	6	6	59	59	59	17.745	0	79.892	2169500000	48
EF-hand domain-containing protein D2	EFHD2	9	9	7	55.4	55.4	46.7	26.697	0	80.462	2167500000	60
Thymocyte nuclear protein 1	THYN1	5	5	5	25.8	25.8	25.8	25.697	0	13.023	2167300000	31
Malignant T-cell-amplified sequence 1	MCTS1	7	7	7	38.7	38.7	38.7	20.555	0	49.595	2167000000	73
AP-1 complex subunit gamma-1	AP1G1	10	10	10	17.3	17.3	17.3	91.756	0	162.77	2158400000	48
RNA polymerase-associated protein RTF1 homolog	RTF1	11	11	11	19.3	19.3	19.3	80.313	0	42.192	2158200000	51
DNA-directed RNA polymerases I and III subunit RPAC1	POLR1C	9	9	9	35.2	35.2	35.2	38.461	0	111.55	2153300000	96
Probable ATP-dependent RNA helicase DDX41	DDX41	10	10	10	20.5	20.5	20.5	71.648	0	40.088	2152300000	54
Caseinolytic peptidase B protein homolog	CLPB	9	9	9	17	17	17	78.728	0	38.778	2150900000	32
Serine/threonine-protein phosphatase 6 regulatory subunit 3	PPP6R3;SAPS3	10	10	10	20.8	20.8	20.8	92.407	0	165.34	2149300000	62
Retinol dehydrogenase 11	RDH11	7	7	7	31.8	31.8	31.8	35.386	0	75.604	2146500000	47
Ribonuclease UK114	HRSP12	3	3	3	27	27	27	14.494	0	17.997	2142400000	28
NADH dehydrogenase [ubiquinone] 1 beta subcomplex subunit 1	NDUFB1	1	1	1	19	19	19	6.9611	0	3.2687	2138300000	13
Probable E3 ubiquitin-protein ligase HERC1	HERC1	4	4	4	1.7	1.7	1.7	532.22	0.001548	2.4181	2135200000	10
U1 small nuclear ribonucleoprotein A	SNRPA	4	4	4	27.7	27.7	27.7	20.136	0	82.473	2134000000	72
Acyl carrier protein, mitochondrial;Acyl carrier protein	NDUFAB1	4	4	4	17.9	17.9	17.9	17.417	0	19.488	2132600000	91
28S ribosomal protein S18b, mitochondrial	MRPS18B	5	5	5	30.2	30.2	30.2	29.395	0	36.934	2130000000	42
SWI/SNF-related matrix-associated actin-dependent regulator of chromatin subfamily E member 1	SMARCE1	6	6	6	24.8	24.8	24.8	46.649	0	46.332	2129000000	57
Exocyst complex component 4	EXOC4	10	10	10	16.7	16.7	16.7	110.5	0	181.28	2122100000	91
Acyl-protein thioesterase 1	LYPLA1	4	4	4	30.1	30.1	30.1	17.981	0	7.8787	2119500000	24
Exosome complex component RRP42	EXOSC7	5	5	5	27.5	27.5	27.5	31.874	0	92.615	2117900000	29
Translation initiation factor eIF-2B subunit alpha	EIF2B1	8	8	8	41	41	41	33.712	0	65.972	2116000000	60
E3 ubiquitin-protein ligase CBL	CBL	10	10	10	19.8	19.8	19.8	99.632	0	78.554	2106400000	57
ATP-dependent RNA helicase DDX50	DDX50;DKFZp761E0323	14	12	4	25.2	21	5.9	72.157	0	62.532	2104400000	66
Lysosome-associated membrane glycoprotein 1	LAMP1	2	2	2	5.1	5.1	5.1	42.585	0	5.4905	2103300000	16
Targeting protein for Xklp2	HCTP4;TPX2	19	19	19	35.7	35.7	35.7	85.652	0	135.69	2100000000	90
Matrix-remodeling-associated protein 7	MXRA7	3	3	3	25.5	25.5	25.5	21.466	0	223.87	2097400000	23
Ubiquitin-conjugating enzyme E2 S	UBE2S	5	5	1	37.8	37.8	12.6	23.845	0	126.57	2096600000	45
Protein 4.1	EPB41	12	12	11	23	23	21.3	97.016	0	62.753	2095400000	48
Kynurenine--oxoglutarate transaminase 3	CCBL2;hCG_23341	9	9	9	26.9	26.9	26.9	51.4	0	58.048	2095300000	61
Transcription factor AP-1	JUN	6	6	6	36	36	36	35.675	0	103.88	2091300000	61
Mitochondrial Rho GTPase 2	RHOT2	8	8	8	24.8	24.8	24.8	68.117	0	126.02	2083300000	69
Probable leucine--tRNA ligase, mitochondrial	LARS2	17	17	17	33.2	33.2	33.2	101.97	0	69.05	2081200000	92
CLIP-associating protein 2	CLASP2;DKFZp686D11262	20	20	1	24.5	24.5	1.3	138.86	0	300.93	2079400000	120
Vacuolar protein sorting-associated protein 29	DKFZp667O202;VPS29	2	2	2	12.7	12.7	12.7	20.392	0	61.102	2079000000	17
Condensin complex subunit 2	NCAPH	12	12	12	29	29	29	80.129	0	136.96	2078300000	75
Serine/threonine-protein kinase WNK1	WNK1	16	16	16	13.3	13.3	13.3	222.7	0	143.23	2077900000	103
UPF0160 protein MYG1, mitochondrial	C12orf10;MST024	8	8	8	24.7	24.7	24.7	42.508	0	43.295	2077800000	53
Serine/arginine-rich splicing factor 11	SRSF11;SFRS11;DKFZp686D02116;DKFZp686P22142	4	4	4	12.4	12.4	12.4	53.542	0	15.743	2076700000	63
Paired amphipathic helix protein Sin3a	SIN3A	11	11	11	14.2	14.2	14.2	145.17	0	116.47	2076600000	39
Spartin	SPG20	7	7	7	18.8	18.8	18.8	72.831	0	128.02	2073300000	66
Cytochrome c oxidase subunit NDUFA4	NDUFA4	2	2	2	27.2	27.2	27.2	9.3697	0	4.994	2072500000	23
Dihydrofolate reductase	DYR;DHFR	7	7	7	47.1	47.1	47.1	21.452	0	55.52	2072200000	63
Hsp70-binding protein 1	HSPBP1	9	9	9	32.9	32.9	32.9	39.474	0	71.786	2063100000	62
Receptor-type tyrosine-protein phosphatase F	PTPRF;LAR	19	19	17	17	17	15.9	212.88	0	163.03	2062600000	84
Zinc finger CCCH domain-containing protein 18	ZC3H18	9	9	9	21.4	21.4	21.4	108.94	0	56.927	2061100000	53
Dynein light chain Tctex-type 1	DYNLT1	4	4	4	69.9	69.9	69.9	12.452	0	119.46	2056000000	53
Eukaryotic translation initiation factor 4B	EIF4B	8	8	8	21.6	21.6	21.6	66.127	0	36.028	2055900000	34
E3 ubiquitin/ISG15 ligase TRIM25	TRIM25	9	9	3	21.1	21.1	8.3	70.973	0	65.44	2048600000	63
Epsin-1	EPN1	12	12	12	46	46	46	60.293	0	170.36	2047500000	112
AT-rich interactive domain-containing protein 1A	ARID1A;ARID1A variant protein	20	20	19	15.8	15.8	15	242.06	0	193.1	2046900000	82
Cancer-related nucleoside-triphosphatase	C1orf57;NTPCR	7	7	7	52.6	52.6	52.6	20.713	0	33.349	2046600000	45
NADH dehydrogenase [ubiquinone] iron-sulfur protein 6, mitochondrial	NDUFS6	4	4	4	49.2	49.2	49.2	13.711	0	35.557	2046400000	31
Protein FAM136A	FAM136A	5	5	5	23.7	23.7	23.7	26.776	0	13.391	2042300000	35
Methionine adenosyltransferase 2 subunit beta	MAT2B	5	5	5	21.3	21.3	21.3	37.551	0	61.568	2040900000	29
Cyclin-dependent kinase inhibitor 2A	CDKN2A;p16ink4a;p14ARF	4	4	4	40.4	40.4	40.4	16.532	0	18.912	2038900000	34
Signal recognition particle 14 kDa protein	SRP14	4	4	4	33.8	33.8	33.8	14.57	0	57.074	2038700000	54
Proteasome-associated protein ECM29 homolog	KIAA0368;ECM29	23	23	23	17.8	17.8	17.8	223.69	0	201.99	2036300000	85
Endothelial differentiation-related factor 1	EDF1	2	2	2	16.9	16.9	16.9	16.368	0	11.533	2035200000	14
Spectrin beta chain, non-erythrocytic 2	SPTBN2	20	18	18	14.8	14	14	271.32	0	138.26	2034300000	86
Serine/threonine-protein kinase OSR1	OXSR1	9	9	6	26.4	26.4	19.7	58.022	0	106.67	2029800000	62
Aspartate--tRNA ligase, mitochondrial	DARS2	9	9	9	18	18	18	73.574	0	35.46	2019600000	59
Anaphase-promoting complex subunit 1	ANAPC1	5	5	5	3.8	3.8	3.8	216.5	0	19.046	2018000000	7
Non-specific serine/threonine protein kinase;Serine/threonine-protein kinase PAK 4	PAK4	10	10	10	28.4	28.4	28.4	63.965	0	54.487	2017300000	43
Lymphokine-activated killer T-cell-originated protein kinase	HEL164;PBK	7	7	7	36	36	36	36.085	0	81.91	2013100000	102
Epidermal growth factor receptor substrate 15	EPS15	17	17	17	31.5	31.5	31.5	98.655	0	262.4	2011500000	95
Cohesin subunit SA-2	DKFZp686C21148;STAG2;DKFZp686P16143;DKFZp686P168;DKFZp686I05169	15	15	11	19.9	19.9	16.6	134.06	0	184.01	2010000000	129
Transcription factor p65	RELA	7	7	7	18	18	18	60.218	0	67.997	2007800000	46
PRA1 family protein 2	PRAF2	3	3	3	22.5	22.5	22.5	19.29	0	27.268	2001000000	66
Transmembrane protein 205	TMEM205;UNQ501	2	2	2	25	25	25	13.389	0	25.169	2000800000	23
Armadillo repeat-containing protein 6	ARMC6	5	5	5	12	12	12	54.141	0	84.69	2000000000	22
		13	13	1	30.9	30.9	2.6	68.797	0	123.57	1998800000	48
Nuclear pore complex protein Nup133	NUP133	15	15	15	20.6	20.6	20.6	128.98	0	90.23	1995500000	72
Myeloid-derived growth factor	MYDGF	2	2	2	32.1	32.1	32.1	9.5594	0	24.538	1995100000	14
Cilia- and flagella-associated protein 20	CFAP20	4	4	4	31.6	31.6	31.6	22.774	0	16.198	1994100000	43
28S ribosomal protein S31, mitochondrial	MRPS31	7	7	7	24.1	24.1	24.1	45.318	0	109.05	1993000000	81
Pyruvate dehydrogenase phosphatase regulatory subunit, mitochondrial	PDPR	11	11	11	16	16	16	99.363	0	35.841	1990600000	61
Cyclin-dependent kinase 11B;Cyclin-dependent kinase 11A	CDC2L2;CDC2L1;CDK11B;CDK11A	10	10	10	23.6	23.6	23.6	53.688	0	27.766	1989700000	52
RNA-binding protein 28	RBM28	12	12	12	19.6	19.6	19.6	85.737	0	35.738	1986200000	41
Casein kinase II subunit alpha	CSNK2A2	7	7	7	26.6	26.6	26.6	41.213	0	52.659	1983500000	54
Synaptosomal-associated protein;Synaptosomal-associated protein 23	SNAP23	8	8	8	64.5	64.5	64.5	23.354	0	98.934	1983200000	44
Serine/threonine-protein kinase VRK1	VRK1	8	8	8	32.1	32.1	32.1	45.476	0	197.1	1983200000	58
28S ribosomal protein S17, mitochondrial	MRPS17;hCG_1984214	2	2	2	29.5	29.5	29.5	14.374	0	29.49	1982400000	29
Tubulin beta-4A chain	TUBB4A	19	3	2	58.6	10.4	6.3	49.585	0	93.162	1980800000	34
DnaJ homolog subfamily C member 11	DNAJC11	5	5	5	13.2	13.2	13.2	58.841	0	11.91	1979600000	24
Tubulin-specific chaperone E	TBCE	11	10	6	25.4	24.1	13.3	59.345	0	16.627	1977400000	46
CAP-Gly domain-containing linker protein 2	CLIP2	4	2	2	4.6	2.1	2.1	111.72	0	9.1956	1976000000	11
Elongation factor Ts, mitochondrial	TSFM	5	5	5	24.3	24.3	24.3	35.39	0	65.076	1974300000	44
40S ribosomal protein S23	RPS23	4	4	4	35	35	35	15.807	0	15.779	1968900000	30
Protein transport protein Sec16A	SEC16A	21	21	21	22.2	22.2	22.2	251.89	0	167.04	1963900000	180
Signal recognition particle 19 kDa protein	SRP19	3	3	3	38.5	38.5	38.5	11.85	0	72.955	1959900000	55
Peripheral plasma membrane protein CASK	CASK	10	10	10	13.8	13.8	13.8	104.47	0	122.06	1956400000	43
Queuine tRNA-ribosyltransferase	QTRT1	8	8	8	32.5	32.5	32.5	43.989	0	86.798	1954900000	58
Ubiquilin-2	UBQLN2	8	6	5	26.4	21.6	18.9	65.695	0	198.47	1954000000	42
Acetyl-CoA carboxylase 1;Biotin carboxylase	ACACA;hCG_30204	16	16	16	12	12	12	265.55	0	83.75	1953500000	63
Pentatricopeptide repeat domain-containing protein 3, mitochondrial	PTCD3	9	9	9	20.8	20.8	20.8	78.549	0	42.965	1951900000	93
28S ribosomal protein S29, mitochondrial	DAP3	8	8	8	23.1	23.1	23.1	45.566	0	24.917	1951400000	58
Translation initiation factor eIF-2B subunit epsilon	EIF2B5	9	9	9	20.9	20.9	20.9	80.379	0	101.86	1951300000	59
NADH dehydrogenase [ubiquinone] 1 beta subcomplex subunit 11, mitochondrial	NDUFB11	3	3	3	32.3	32.3	32.3	17.942	0	62.086	1950900000	20
Remodeling and spacing factor 1	RSF1	22	22	22	23.2	23.2	23.2	163.82	0	165.8	1943500000	88
Transmembrane and ubiquitin-like domain-containing protein 1	TMUB1;C7orf21	3	3	3	33.6	33.6	33.6	16.12	0	52.571	1939700000	38
NHL repeat-containing protein 2	NHLRC2	11	11	11	28.2	28.2	28.2	79.443	0	91.546	1939200000	90
Serine/threonine-protein phosphatase PP1-gamma catalytic subunit;Serine/threonine-protein phosphatase	PPP1CC;PPP1CB	9	1	1	34.1	3.1	3.1	36.983	0	4.0936	1938500000	12
Serine/threonine-protein phosphatase;Serine/threonine-protein phosphatase 6 catalytic subunit;Serine/threonine-protein phosphatase 6 catalytic subunit, N-terminally processed	PPP6C	9	9	9	43.9	43.9	43.9	35.144	0	54.926	1937400000	59
WD repeat-containing protein 36	WDR36	18	18	18	28.2	28.2	28.2	99.365	0	323.31	1935500000	74
Cytoskeleton-associated protein 2	CKAP2	9	9	9	18.3	18.3	18.3	76.986	0	50.219	1934600000	39
NADH-cytochrome b5 reductase 1	CYB5R1	7	7	7	24.9	24.9	24.9	34.094	0	12.324	1932900000	30
Nuclear protein localization protein 4 homolog	NPLOC4	10	10	10	28.3	28.3	28.3	68.119	0	121.99	1928700000	108
Lethal(2) giant larvae protein homolog 1	LLGL1	11	11	11	17.2	17.2	17.2	115.42	0	89.58	1918400000	55
2-deoxynucleoside 5-phosphate N-hydrolase 1	DNPH1	4	4	4	35	35	35	25.868	0	38.521	1916200000	29
Zinc finger CCCH domain-containing protein 11A	ZC3H11A	14	14	12	27.2	27.2	23.7	82.771	0	51.366	1912700000	47
Multifunctional methyltransferase subunit TRM112-like protein	TRMT112;HSPC152	2	2	2	34.6	34.6	34.6	9.2555	0	85.634	1912300000	25
ATPase WRNIP1	WRNIP1	13	13	13	26.2	26.2	26.2	72.132	0	45.968	1910500000	58
Cytochrome c oxidase assembly factor 3 homolog, mitochondrial	COA3;hCG_16955	3	3	3	27.4	27.4	27.4	11.731	0	11.634	1904600000	24
Thymidylate kinase	DTYMK	6	6	6	27.8	27.8	27.8	23.819	0	11.936	1903000000	33
Zinc finger CCCH domain-containing protein 14	ZC3H14;FLJ11806	15	15	15	31.4	31.4	31.4	82.875	0	124.9	1897400000	84
Tubulin gamma-1 chain;Tubulin gamma chain;Tubulin gamma-2 chain	TUBG1;TUBG2	9	9	9	34.6	34.6	34.6	51.169	0	186.89	1890800000	72
Peroxidasin homolog	PXDN	14	14	14	17.7	17.7	17.7	165.27	0	131.37	1890500000	80
	ARPC1B	11	11	0	21.5	21.5	0	75.872	0	108.52	1890100000	38
E3 ubiquitin-protein ligase RNF126	RNF126	4	4	4	19.1	19.1	19.1	30.785	0	47.562	1886200000	34
Unconventional myosin-Ib	MYO1B	14	14	14	18	18	18	128.48	0	56.477	1884000000	44
DDB1- and CUL4-associated factor 7	DCAF7	6	6	6	29.8	29.8	29.8	38.926	0	30.787	1883500000	36
3-mercaptopyruvate sulfurtransferase;Sulfurtransferase	MPST	8	8	3	38.4	38.4	14.8	33.178	0	55.656	1879100000	79
	HSPA8	12	1	1	71	6.6	6.6	19.955	0	3.1727	1877800000	12
Cleavage and polyadenylation specificity factor subunit 1	CPSF1	9	9	9	8.6	8.6	8.6	151.98	0	180.43	1871700000	57
28S ribosomal protein S7, mitochondrial	MRPS7	8	8	8	36.8	36.8	36.8	28.134	0	27.167	1866900000	43
39S ribosomal protein L49, mitochondrial	MRPL49	3	3	3	23.5	23.5	23.5	19.198	0	18.95	1864000000	38
Methyltransferase-like protein 7A	METTL7A	3	3	3	23.3	23.3	23.3	20.662	0	76.866	1863300000	24
Integrin beta-1	ITGB1	11	11	11	19.4	19.4	19.4	88.414	0	55.236	1862200000	56
Ubiquinone biosynthesis protein COQ9, mitochondrial	COQ9;hCG_2025883	4	4	4	41.5	41.5	41.5	22.926	0	67.723	1861900000	64
Tropomodulin-3	DKFZp686E1899;TMOD3	11	11	10	40.3	40.3	38.1	39.554	0	49.225	1861300000	67
WW domain-binding protein 11	WBP11	12	12	12	30.7	30.7	30.7	64.907	0	44.043	1860200000	69
39S ribosomal protein L37, mitochondrial	MRPL37	9	9	9	26	26	26	48.117	0	47.601	1850300000	43
Dehydrogenase/reductase SDR family member 7	DHRS7	7	7	7	29.5	29.5	29.5	38.298	0	60.76	1849200000	65
Nucleolar protein 11	NOL11	9	9	9	19.3	19.3	19.3	81.123	0	97.815	1847100000	53
Translation initiation factor eIF-2B subunit beta	EIF2B2	6	6	6	19.7	19.7	19.7	39.003	0	15.504	1846700000	66
Carboxypeptidase D	CPD	15	15	15	16.3	16.3	16.3	152.93	0	112.83	1845500000	96
Eukaryotic translation initiation factor 3 subunit M	EIF3M	8	8	8	32.9	32.9	32.9	42.502	0	110.9	1843900000	51
MAGUK p55 subfamily member 6	MPP6	12	11	11	32.7	31.1	31.1	48.757	0	19.529	1841100000	37
Nucleolar and coiled-body phosphoprotein 1	NOLC1	7	7	7	18	18	18	73.603	0	86.288	1838600000	48
Aldose 1-epimerase	GALM;Ibd1	4	4	4	16.7	16.7	16.7	37.765	0	17.351	1837500000	22
Tetratricopeptide repeat protein 1	TTC1	7	7	7	33.2	33.2	33.2	33.454	0	170.85	1837400000	62
Histone H1.2	HIST1H1C	9	1	1	25.4	7.5	7.5	21.364	0	15.593	1832800000	17
NADH dehydrogenase [ubiquinone] 1 alpha subcomplex subunit 9, mitochondrial	NDUFA9	8	8	8	31.4	31.4	31.4	38.441	0	48.471	1829900000	72
ADP-ribosylation factor 6	ARF6	4	4	4	33.1	33.1	33.1	20.082	0	39.489	1828600000	44
Signal transducer and activator of transcription 1-alpha/beta;Signal transducer and activator of transcription	STAT1	11	11	11	20.5	20.5	20.5	87.334	0	83.141	1828000000	58
Mitochondrial glutamate carrier 1	SLC25A22	6	6	6	31.9	31.9	31.9	34.47	0	47.924	1827500000	43
Growth factor receptor-bound protein 2	GRB2	5	5	5	33.2	33.2	33.2	25.148	0	36.294	1827000000	21
Septin-5	SEPT5;CDCrel-1	7	7	7	23.8	23.8	23.8	42.777	0	31.661	1825400000	52
Eukaryotic translation initiation factor 3 subunit H	EIF3S3;EIF3H	10	10	10	31	31	31	39.93	0	46.094	1825000000	32
Alpha-synuclein	SNCA	7	7	7	68.6	68.6	68.6	14.46	0	38.529	1824900000	33
GTP-binding protein SAR1b	SAR1B;DKFZp434B2017	5	5	4	36.5	36.5	30	19.047	0	43.519	1823000000	54
Fructose-2,6-bisphosphatase TIGAR	TIGAR	7	7	7	33.7	33.7	33.7	30.062	0	111.87	1819500000	49
NADH dehydrogenase [ubiquinone] 1 alpha subcomplex subunit 8	NDUFA8	7	7	7	39	39	39	20.105	0	18.312	1819400000	34
Rho-associated protein kinase 1;Rho-associated protein kinase	ROCK1	16	16	12	17	17	13.5	158.17	0	75.772	1819000000	75
DCC-interacting protein 13-alpha	APPL1	15	15	15	39.8	39.8	39.8	79.663	0	152.86	1817700000	110
Condensin complex subunit 3	NCAPG	12	12	12	21.9	21.9	21.9	114.33	0	111.69	1817200000	72
Serine/threonine-protein phosphatase 2A activator	PPP2R4	5	5	5	29.2	29.2	29.2	37.375	0	91.565	1816400000	63
Zinc phosphodiesterase ELAC protein 2	ELAC2	14	14	14	26.6	26.6	26.6	90.6	0	58.839	1815800000	97
Ubiquitin carboxyl-terminal hydrolase;Ubiquitin carboxyl-terminal hydrolase 14	USP14	10	10	10	31	31	31	56.041	0	175.44	1813200000	43
NADH dehydrogenase [ubiquinone] 1 beta subcomplex subunit 3	NDUFB3	3	3	3	29.2	29.2	29.2	7.5855	0	4.8142	1812700000	11
Dihydropyrimidinase-related protein 5	DPYSL5	9	9	9	30.5	30.5	30.5	61.421	0	58.196	1811500000	25
Ras GTPase-activating protein-binding protein 2	G3BP2	6	5	5	22.5	19.8	19.8	50.816	0	96.543	1806500000	23
1,2-dihydroxy-3-keto-5-methylthiopentene dioxygenase	ADI1	3	3	3	22.9	22.9	22.9	21.498	0	44.554	1801400000	25
Ubiquinone biosynthesis monooxygenase COQ6, mitochondrial	COQ6	3	3	3	4.9	4.9	4.9	50.869	0	3.317	1800600000	73
Cullin-1	CUL1	11	11	11	20.9	20.9	20.9	87.387	0	80.323	1797500000	61
Signal peptidase complex subunit 3	SPCS3	2	2	2	11.7	11.7	11.7	20.312	0	20.792	1793200000	19
Casein kinase II subunit alpha;Casein kinase II subunit alpha 3	CSNK2A1;CSNK2A3	7	7	7	25.8	25.8	25.8	45.143	0	46.925	1789600000	57
DNA-3-methyladenine glycosylase	MPG	5	5	5	36.3	36.3	36.3	27.295	0	49.829	1785100000	43
TBC1 domain family member 4	TBC1D4	12	12	12	17.8	17.8	17.8	146.56	0	115.03	1781300000	93
ATP-binding cassette sub-family F member 2	ABCF2	16	16	16	28.4	28.4	28.4	71.289	0	33.845	1775600000	48
Pterin-4-alpha-carbinolamine dehydratase	PCBD;PCBD1	4	4	4	38.5	38.5	38.5	12.009	0	41.726	1774400000	86
Copine-1	CPNE1	8	8	8	19.4	19.4	19.4	59.058	0	29.112	1768700000	73
Ribosomal RNA processing protein 1 homolog A	RRP1	7	7	7	23.5	23.5	23.5	46.15	0	66.067	1768600000	40
Endophilin-B1	SH3GLB1	8	8	8	25.9	25.9	25.9	44.26	0	84.034	1768300000	56
ADP-ribosylation factor GTPase-activating protein 1	ARFGAP1	11	11	11	50.5	50.5	50.5	44.667	0	178.81	1766800000	62
Proteasomal ATPase-associated factor 1	PAAF1;WDR71	9	9	9	32.1	32.1	32.1	42.19	0	39.154	1766500000	63
Glycogen synthase kinase-3 alpha	GSK3A;DKFZp686D0638	6	5	5	26.9	24.8	24.8	50.98	0	172.32	1766200000	71
Cullin-3	CUL3	11	11	11	20.5	20.5	20.5	86.465	0	143.55	1766000000	65
Dolichyl-diphosphooligosaccharide--protein glycosyltransferase subunit STT3B	STT3B	6	6	6	10	10	10	93.673	0	32.725	1765000000	28
Splicing factor, arginine/serine-rich 15	SFRS15;SCAF4	7	6	6	13.9	12.8	12.8	125.74	0	134.43	1761700000	63
CD166 antigen	ALCAM	7	7	7	21.3	21.3	21.3	61.94	0	68.301	1761500000	64
Protein HEXIM1	HEXIM1	5	5	5	27.6	27.6	27.6	40.607	0	67.35	1758900000	32
ATP-binding cassette sub-family D member 3	ABCD3	11	11	11	23.4	23.4	23.4	75.475	0	62.129	1756000000	53
Zinc finger CCCH domain-containing protein 15	ZC3H15	8	8	8	29.3	29.3	29.3	44.89	0	41.371	1754600000	42
CDK5 regulatory subunit-associated protein 3	CDK5RAP3	9	9	9	30.6	30.6	30.6	56.92	0	87.426	1752200000	60
NADH dehydrogenase [ubiquinone] 1 alpha subcomplex subunit 2	NDUFA2	4	4	4	41.4	41.4	41.4	10.921	0	71.491	1750100000	25
WD repeat-containing protein 3	WDR3	9	9	9	17.2	17.2	17.2	106.1	0	162.89	1738800000	92
V-type proton ATPase subunit d 1	ATP6V0D1	8	8	8	24.2	24.2	24.2	40.317	0	80.669	1738600000	58
Copper transport protein ATOX1	ATOX1	4	4	4	59.3	59.3	59.3	6.3304	0	32.333	1736900000	25
Protein transport protein Sec23B	SEC23B	14	12	12	26.1	22.6	22.6	83.809	0	148.08	1735200000	57
Probable global transcription activator SNF2L1	SMARCA1	15	10	10	17.9	13	13	124.33	0	66.307	1730300000	41
Exosome complex component RRP45	EXOSC9	7	7	7	23	23	23	43.561	0	37.373	1727400000	34
DnaJ homolog subfamily B member 6	DNAJB6	5	5	4	20.9	20.9	17.8	36.087	0	16.252	1727400000	24
E3 ubiquitin-protein ligase BRE1B	RNF40	13	12	12	20.9	19.5	19.5	113.65	0	28.612	1727300000	39
Ribonucleases P/MRP protein subunit POP1	POP1	10	10	10	18.8	18.8	18.8	114.71	0	153.94	1726800000	71
E3 ubiquitin-protein ligase RNF114	RNF114;ZNF313	4	4	4	39.4	39.4	39.4	17.641	0	51.363	1721600000	40
Probable ATP-dependent RNA helicase YTHDC2	YTHDC2	19	19	19	18.8	18.8	18.8	160.25	0	79.961	1719400000	64
Nucleoporin SEH1	SEH1L	7	7	7	32.5	32.5	32.5	39.648	0	60.357	1715200000	52
Clathrin light chain B	CLTB	4	4	4	13.5	13.5	13.5	25.19	0	14.519	1715100000	23
Non-specific protein-tyrosine kinase;Tyrosine-protein kinase CSK	CSK	9	9	9	26.1	26.1	26.1	50.617	0	37.691	1712100000	54
MAP7 domain-containing protein 1	RPRC1;MAP7D1	13	13	13	22.3	22.3	22.3	92.691	0	69.674	1711300000	40
Syntenin-1	SDCBP	7	7	1	44.6	44.6	6	32.444	0	180.77	1710400000	32
Heparan sulfate 2-O-sulfotransferase 1	HS2ST1	4	4	4	14.9	14.9	14.9	41.881	0	54.637	1710300000	40
Beta-1,4-glucuronyltransferase 1	B3GNT6;B4GAT1	6	6	6	22.7	22.7	22.7	47.104	0	24.03	1710200000	31
GMP reductase 2;GMP reductase	GMPR2	6	6	6	29.3	29.3	29.3	37.874	0	73.751	1709800000	48
Microsomal glutathione S-transferase 2	MGST2	1	1	1	9.5	9.5	9.5	16.62	0	4.4178	1707600000	11
Pyruvate dehydrogenase protein X component, mitochondrial	PDHX	9	9	9	21.4	21.4	21.4	54.122	0	83.604	1705600000	40
Peroxisomal membrane protein PEX14	PEX14	7	7	7	40.1	40.1	40.1	41.236	0	90.99	1704300000	53
Methionine aminopeptidase 1	METAP1;DKFZp781C0419	5	5	5	16.8	16.8	16.8	43.215	0	92.644	1702700000	31
Pyridoxal phosphate phosphatase	PDXP	5	4	4	27.7	23	23	31.698	0	49.821	1697900000	36
Niemann-Pick C1 protein	NPC1	8	8	2	9.7	9.7	2.5	142.15	0	46.205	1697600000	34
Rho guanine nucleotide exchange factor 7	ARHGEF7;KIAA0142	11	11	11	22.1	22.1	22.1	81.404	0	70.713	1697100000	37
OCIA domain-containing protein 1	OCIAD1	6	6	6	20.4	20.4	20.4	27.626	0	17.489	1695700000	51
Branched-chain-amino-acid aminotransferase;Branched-chain-amino-acid aminotransferase, mitochondrial	BCAT2	9	9	9	25.8	25.8	25.8	44.273	0	138.03	1695100000	41
Nuclear factor NF-kappa-B p100 subunit;Nuclear factor NF-kappa-B p52 subunit	NFKB2	11	11	11	16.6	16.6	16.6	91.922	0	92.405	1694700000	64
Endophilin-B2	SH3GLB2	7	7	7	21	21	21	43.973	0	30.502	1693900000	38
Tubulin beta-6 chain	TUBB6	16	2	2	48.9	6.1	6.1	49.857	0	17.969	1689200000	48
N-terminal Xaa-Pro-Lys N-methyltransferase 1;N-terminal Xaa-Pro-Lys N-methyltransferase 1, N-terminally processed	NTMT1;C9orf32	4	4	4	28.7	28.7	28.7	25.387	0	105.46	1687800000	42
Activity-dependent neuroprotector homeobox protein	ADNP	13	13	13	18.7	18.7	18.7	123.45	0	69.019	1687300000	55
Neurolysin, mitochondrial	NLN	8	8	8	13.4	13.4	13.4	80.677	0	26.232	1685500000	38
Vacuolar protein sorting-associated protein 4A	VPS4A;DKFZp434E0418	7	6	6	26.1	23.3	23.3	48.897	0	69.744	1683400000	60
ATP-dependent RNA helicase DDX54	DDX54	12	12	12	24.4	24.4	24.4	98.594	0	91.62	1682700000	44
Peptidyl-prolyl cis-trans isomerase;Peptidyl-prolyl cis-trans isomerase-like 3	PPIL3	4	4	4	34.2	34.2	34.2	18.154	0	17.335	1682600000	37
Charged multivesicular body protein 2a	CHMP2A	5	5	5	22.1	22.1	22.1	25.104	0	64.395	1682200000	28
Ribosomal biogenesis protein LAS1L	LAS1L	9	9	9	22.9	22.9	22.9	83.064	0	105.14	1681700000	67
Oligosaccharyltransferase complex subunit OSTC	DC2;OSTC;OSTCL	2	2	2	14.1	14.1	14.1	16.829	0	18.52	1681000000	27
Zinc finger protein ZPR1	ZPR1	10	10	10	40.4	40.4	40.4	42.542	0	113.57	1680400000	78
Peptidyl-prolyl cis-trans isomerase-like 4	PPIL4	9	9	9	20.7	20.7	20.7	57.224	0	23.389	1679500000	43
Golgin subfamily A member 3	GOLGA3	20	20	20	21	21	21	167.35	0	169.54	1673400000	68
Serine/threonine-protein kinase N2	PKN2	14	14	13	22.2	22.2	21.3	112.03	0	82.064	1672600000	68
Sodium/potassium-transporting ATPase subunit beta-1	ATP1B1	5	5	5	27.1	27.1	27.1	28.627	0	23.792	1672500000	34
Ras-related protein Rab-10	RAB10	5	4	4	23	17.5	17.5	22.541	0	82.415	1668000000	46
Putative peptidyl-tRNA hydrolase PTRHD1	PTRHD1	4	4	4	25.7	25.7	25.7	15.805	0	19.153	1662300000	31
Cleavage and polyadenylation specificity factor subunit 2	CPSF2	7	7	7	16.1	16.1	16.1	88.486	0	101.81	1660900000	46
ATP synthase F(0) complex subunit B1, mitochondrial	hCG_39985;ATP5F1	6	6	6	28.9	28.9	28.9	28.908	0	83.244	1659700000	18
Monocarboxylate transporter 1	SLC16A1	6	2	2	11.2	4.4	4.4	51.836	0	40.825	1657600000	14
Transmembrane emp24 domain-containing protein 1	TMED1	3	3	3	18.5	18.5	18.5	25.206	0	23.889	1654600000	12
Leucine zipper transcription factor-like protein 1	LZTFL1	8	8	8	32.8	32.8	32.8	34.592	0	31.294	1653800000	43
Tricarboxylate transport protein, mitochondrial	SLC25A1	4	4	4	11.3	11.3	11.3	34.787	0	33.95	1652100000	33
Valine--tRNA ligase, mitochondrial	VARS2	10	10	10	13.1	13.1	13.1	121.56	0	20.945	1649800000	44
Fatty aldehyde dehydrogenase	ALDH3A2;DKFZp686E23276	9	9	9	28.2	28.2	28.2	54.847	0	33.396	1649100000	62
ARF GTPase-activating protein GIT1	GIT1;DKFZp686G1540	10	10	9	22.6	22.6	21.4	85.899	0	41.967	1648600000	70
Geranylgeranyl transferase type-2 subunit alpha	RABGGTA	10	10	10	26.1	26.1	26.1	65.041	0	37.235	1647000000	67
F-box-like/WD repeat-containing protein TBL1XR1	TBL1XR1	6	6	4	29.8	29.8	22.1	40.756	0	82.721	1639700000	39
Choline transporter-like protein 2	SLC44A2	6	6	6	10.9	10.9	10.9	79.907	0	18.769	1639200000	28
Polypeptide N-acetylgalactosaminyltransferase 2;Polypeptide N-acetylgalactosaminyltransferase 2 soluble form;Polypeptide N-acetylgalactosaminyltransferase	GALNT2	10	10	10	24.7	24.7	24.7	64.732	0	81.152	1638600000	50
WD repeat and FYVE domain-containing protein 1	WDFY1	7	7	7	23.7	23.7	23.7	46.323	0	75.99	1637200000	49
Pumilio homolog 1	PUM1	6	6	1	8	8	1.3	120.11	0	61.763	1636800000	47
CWF19-like protein 1	CWF19L1	8	8	8	17.3	17.3	17.3	60.618	0	38.938	1634200000	39
GTP-binding protein Rheb	RHEB	2	2	2	32.9	32.9	32.9	8.6739	0	37.214	1633400000	24
COP9 signalosome complex subunit 5	COPS5	6	6	6	28.1	28.1	28.1	37.578	0	25.804	1632600000	20
	CBFB	4	4	1	28.9	28.9	9.6	21.919	0	96.864	1632600000	23
Serine/threonine-protein kinase mTOR	MTOR;FRAP1	20	20	20	12	12	12	288.89	0	80.028	1631900000	65
Transmembrane 9 superfamily member 2	TM9SF2	6	6	6	15.4	15.4	15.4	65.43	0	88.033	1625900000	68
GDP-mannose 4,6 dehydratase	GMDS	6	6	6	21	21	21	41.949	0	28	1625800000	32
DNA-directed RNA polymerase II subunit RPB1	POLR2A	18	18	18	15.6	15.6	15.6	217.17	0	113.28	1624700000	74
Coiled-coil domain-containing protein 47	CCDC47	7	7	7	22.6	22.6	22.6	55.873	0	85.394	1624600000	62
Nucleoporin Nup37	NUP37	6	6	6	23.6	23.6	23.6	36.707	0	35.694	1623500000	35
Chromosome alignment-maintaining phosphoprotein 1	CHAMP1	10	10	10	17	17	17	89.098	0	42.516	1623000000	54
Alpha-internexin	INA	13	12	12	29.3	27.5	27.5	55.39	0	36.81	1622400000	43
	RANBP3	8	8	1	33.8	33.8	5.7	52.937	0	202.63	1619800000	48
Glutamate--cysteine ligase regulatory subunit	GCLM	4	4	4	23.2	23.2	23.2	28.615	0	73.401	1619200000	37
COP9 signalosome complex subunit 8	COPS8	5	5	5	42.1	42.1	42.1	23.225	0	23.717	1619100000	40
Nicalin	NCLN	8	8	6	23.2	23.2	18.7	61.758	0	252.2	1613000000	39
		2	2	2	9.3	9.3	9.3	54.003	0.0088177	1.5265	1609900000	9
Collagen alpha-1(II) chain;Collagen alpha-1(II) chain;Chondrocalcin	COL2A1	8	8	8	7.3	7.3	7.3	141.78	0	68.675	1609500000	45
Protein RER1	RER1	2	2	2	16.6	16.6	16.6	21.024	0	37.421	1609500000	15
Very-long-chain enoyl-CoA reductase	TECR	5	5	5	16.6	16.6	16.6	36.053	0	13.307	1605900000	86
Long-chain-fatty-acid--CoA ligase 4	ACSL4;FACL4	8	7	7	14.9	12.4	12.4	79.187	0	52.476	1600100000	32
Nucleoporin Nup43	NUP43	5	5	5	22.6	22.6	22.6	31.614	0	54.353	1598000000	31
AP-3 complex subunit mu-1	AP3M1;DKFZp586G1518	12	12	12	48.9	48.9	48.9	41.026	0	65.965	1597600000	59
Leukocyte surface antigen CD47	CD47	2	2	2	10.4	10.4	10.4	20.313	0	3.5364	1595200000	16
Beta-catenin-like protein 1	CTNNBL1	7	7	7	14.4	14.4	14.4	65.173	0	24.545	1594700000	45
RNA polymerase II-associated factor 1 homolog	PAF1	12	12	12	29	29	29	59.975	0	58.482	1594400000	88
Bifunctional polynucleotide phosphatase/kinase;Polynucleotide 3-phosphatase;Polynucleotide 5-hydroxyl-kinase	PNKP	7	7	7	17.9	17.9	17.9	53.119	0	26.623	1594200000	40
Bleomycin hydrolase	BLMH	7	7	7	19.1	19.1	19.1	52.562	0	43.051	1591000000	47
T-box brain protein 1	TBR1	1	1	1	1.8	1.8	1.8	74.052	0.004253	1.7982	1590400000	33
DNA-directed RNA polymerases I, II, and III subunit RPABC3	POLR2H	4	4	4	45.3	45.3	45.3	16.925	0	50.369	1589600000	22
CCAAT/enhancer-binding protein zeta	CEBPZ	11	11	11	14.3	14.3	14.3	120.97	0	71.405	1586800000	38
Periodic tryptophan protein 2 homolog	PWP2	10	10	10	17.8	17.8	17.8	102.45	0	41.876	1586200000	69
Mitogen-activated protein kinase kinase kinase kinase 4	MAP4K4;HEL-S-31	10	10	8	13.1	13.1	11.1	144.92	0	169.36	1584300000	41
Na(+)/H(+) exchange regulatory cofactor NHE-RF1;Na(+)/H(+) exchange regulatory cofactor NHE-RF	SLC9A3R1	6	6	6	28.8	28.8	28.8	38.868	0	33.827	1583900000	39
Protoporphyrinogen oxidase	PPOX	7	7	7	24.1	24.1	24.1	50.765	0	40.356	1583300000	62
5-AMP-activated protein kinase subunit gamma-1	PRKAG1	6	6	5	19	19	16	37.579	0	9.0484	1582500000	23
Protein kinase C;Protein kinase C alpha type	PRKCA	9	9	7	24	24	18.5	76.749	0	82.237	1580300000	61
Gamma-tubulin complex component 2	TUBGCP2	10	10	10	15.3	15.3	15.3	102.45	0	157.76	1580300000	48
Negative elongation factor E	NELFE;RDBP;NELF-E	9	9	9	32.5	32.5	32.5	42.968	0	97.928	1577700000	48
Apolipoprotein O	APOO	4	4	4	31.5	31.5	31.5	20.08	0	31.515	1576900000	22
Arginine/serine-rich coiled-coil protein 2	RSRC2;FLJ11021	4	4	4	13.8	13.8	13.8	50.559	0	145.28	1576300000	35
NudC domain-containing protein 2	NUDCD2	4	4	4	35.7	35.7	35.7	17.676	0	51.225	1574900000	32
Thimet oligopeptidase	THOP1	8	8	8	19.9	19.9	19.9	78.823	0	55.896	1572500000	55
TBC1 domain family member 19	TBC1D19	3	3	3	19.3	19.3	19.3	25.438	0.0088209	1.5268	1570600000	2
Dehydrogenase/reductase SDR family member 4	DHRS4;DHRS4L2	6	6	6	24.5	24.5	24.5	29.537	0	38.014	1569400000	47
Probable tRNA N6-adenosine threonylcarbamoyltransferase	OSGEP	7	7	7	34.3	34.3	34.3	36.426	0	90.536	1569100000	37
Atlastin-3	ATL3	6	6	6	20.7	20.7	20.7	60.541	0	119.38	1567300000	48
Methionine synthase	MTR;DKFZp686A22123	19	19	19	23.7	23.7	23.7	140.6	0	52.592	1567100000	73
E3 ubiquitin-protein ligase ARIH2	ARIH2	7	7	7	21.7	21.7	21.7	57.818	0	144.45	1563100000	58
Complex III assembly factor LYRM7	LYRM7	3	3	3	40.4	40.4	40.4	11.955	0	49.242	1562500000	33
Transmembrane protein 263	TMEM263	4	4	4	44	44	44	11.748	0	14.683	1559400000	27
LanC-like protein 2	LANCL2	6	6	6	27.1	27.1	27.1	48.884	0	105.17	1558000000	38
CD2 antigen cytoplasmic tail-binding protein 2	CD2BP2	6	6	6	31.1	31.1	31.1	37.646	0	75.478	1557600000	41
Negative elongation factor B	NELFB	10	10	10	25.8	25.8	25.8	70.038	0	83.45	1552100000	54
Negative elongation factor A	NELFA;WHSC2	9	9	9	39.7	39.7	39.7	49.686	0	80.059	1549000000	51
Kinesin-like protein;Kinesin-like protein KIFC1	KIFC1	13	13	13	30.5	30.5	30.5	73.678	0	259.46	1548700000	56
Ubiquitin carboxyl-terminal hydrolase;Ubiquitin carboxyl-terminal hydrolase 11	USP11	12	12	12	20.2	20.2	20.2	105.03	0	45.315	1548100000	54
Thymidine kinase;Thymidine kinase, cytosolic	TK1	6	6	6	37.1	37.1	37.1	28.594	0	30.887	1547400000	27
Proteolipid protein 2	PLP2	1	1	1	8.6	8.6	8.6	16.691	0	18.238	1542600000	8
General transcription factor 3C polypeptide 4	GTF3C4	13	13	13	28.5	28.5	28.5	91.981	0	147.54	1541900000	72
Ribosomal RNA small subunit methyltransferase NEP1	EMG1	5	5	5	27.9	27.9	27.9	26.692	0	22	1541700000	31
ATP-dependent Clp protease proteolytic subunit;ATP-dependent Clp protease proteolytic subunit, mitochondrial	CLPP	5	5	5	40	40	40	20.568	0	52.407	1540700000	46
NADH dehydrogenase [ubiquinone] 1 beta subcomplex subunit 8, mitochondrial	NDUFB8	4	4	4	27.4	27.4	27.4	21.766	0	25.543	1540600000	39
Ras GTPase-activating-like protein IQGAP2	IQGAP2	19	19	19	16.9	16.9	16.9	180.59	0	64.84	1540200000	69
Protein lunapark	KIAA1715;LNP	7	7	7	34.8	34.8	34.8	39.457	0	55.925	1539300000	47
Nucleoside diphosphate-linked moiety X motif 19, mitochondrial	NUDT19	5	5	5	27.5	27.5	27.5	42.233	0	63.935	1536800000	78
UBX domain-containing protein 7	UBXN7	9	9	9	27.4	27.4	27.4	54.862	0	148.44	1535200000	80
Ankyrin repeat and KH domain-containing protein 1	ANKHD1;FLJ00246	18	18	12	14.7	14.7	11	269.45	0	129.51	1533700000	78
Opioid growth factor receptor	OGFR	9	9	9	24.8	24.8	24.8	73.324	0	201.74	1533500000	57
Cullin-4B	CUL4B	11	8	8	16.1	12.9	12.9	103.98	0	64.367	1532300000	37
60S ribosomal protein L38	RPL38	1	1	1	14.3	14.3	14.3	8.2178	0.00019948	2.9113	1530700000	38
Mitotic spindle assembly checkpoint protein MAD1	MAD1L1	7	7	7	13	13	13	91.72	0	22.579	1530000000	32
Translation initiation factor eIF-2B subunit delta	EIF2B4	6	6	1	18.6	18.6	3.9	59.714	0	201.63	1529700000	55
Proto-oncogene tyrosine-protein kinase Src	SRC	7	7	5	18.1	18.1	13.6	59.834	0	26.334	1529500000	46
Rho-associated protein kinase 2	ROCK2	15	11	11	16.1	12.8	12.8	160.9	0	51.33	1527500000	40
Dual specificity protein phosphatase 3	DUSP3	6	6	6	44.3	44.3	44.3	20.577	0	45.71	1527000000	28
BRI3-binding protein	BRI3BP	3	3	3	16.7	16.7	16.7	27.835	0	131.52	1527000000	32
Prolyl 3-hydroxylase 1	LEPRE1	9	9	9	22	22	22	83.393	0	68.881	1522000000	53
Mitochondrial carrier homolog 1	PIG60;MTCH1	5	5	5	16.1	16.1	16.1	38.237	0	20.308	1519800000	24
Utrophin	UTRN	32	32	32	14.2	14.2	14.2	394.46	0	126.16	1516800000	74
Transferrin receptor protein 1;Transferrin receptor protein 1, serum form	TFRC	8	8	8	14.7	14.7	14.7	84.872	0	80.545	1516400000	43
Adenylate kinase isoenzyme 1	AK1	7	7	6	45.9	45.9	41.2	21.635	0	51.506	1515100000	77
Metalloproteinase inhibitor 1	TIMP1	5	5	5	49.7	49.7	49.7	16.057	0	54.729	1513600000	39
Mannose-1-phosphate guanyltransferase beta	GMPPB	7	7	7	27.4	27.4	27.4	42.621	0	111.35	1512200000	33
Arfaptin-1	ARFIP1	10	10	10	41	41	41	41.738	0	78.78	1508500000	45
Prostaglandin F2 receptor negative regulator	PTGFRN	8	8	8	10.9	10.9	10.9	98.555	0	19.577	1507900000	39
Nucleobindin-2;Nesfatin-1	NUCB2;Nucb2	7	7	7	22.5	22.5	22.5	40.368	0	83.882	1500000000	43
Transmembrane 9 superfamily member 1	CHMP4A;TM9SF1	8	8	4	16.3	16.3	7	92.386	0	32.161	1499100000	25
CD99 antigen	CD99	1	1	1	7.6	7.6	7.6	18.947	0	64.021	1496300000	20
Glutathione S-transferase Mu 2	GSTM2;GSTmu3	6	5	5	42	37	37	21.362	0	27.177	1495300000	27
HLA class I histocompatibility antigen, A-69 alpha chain;HLA class I histocompatibility antigen, A-2 alpha chain;HLA class I histocompatibility antigen, A-68 alpha chain;Beta-2-microglobulin;HLA class I histocompatibility antigen, A-24 alpha chain;HLA class I histocompatibility antigen, A-23 alpha chain;HLA class I histocompatibility antigen, A-80 alpha chain	HLA-A;HLA-A*02;HLA-A*0226;MHC class I HLA-A;HLA A;HLA-A24AK	4	4	0	13.7	13.7	0	40.921	0	41.21	1492400000	26
Midasin	MDN1	22	22	22	6.6	6.6	6.6	632.81	0	85.217	1491600000	101
Rho GTPase-activating protein 17	ARHGAP17	9	9	9	18	18	18	95.436	0	99.603	1491100000	81
Beta-hexosaminidase;Beta-hexosaminidase subunit alpha	HEXA	9	9	9	18.7	18.7	18.7	62.013	0	87.258	1489400000	63
Pyruvate carboxylase;Pyruvate carboxylase, mitochondrial	PC	12	12	12	16	16	16	129.63	0	66.698	1488600000	51
Protein phosphatase methylesterase 1	PPME1	6	6	6	19.7	19.7	19.7	42.315	0	79.314	1488300000	57
Bifunctional coenzyme A synthase;Phosphopantetheine adenylyltransferase;Dephospho-CoA kinase	COASY	6	6	6	23.8	23.8	23.8	62.328	0	42.339	1485700000	68
Ataxin-2	ATXN2	12	12	12	29.2	29.2	29.2	90.166	0	67.404	1485400000	56
Cytochrome c-type heme lyase	HCCS;DKFZp779I1858	6	6	6	32.8	32.8	32.8	30.601	0	46.591	1482500000	56
ATP-dependent RNA helicase DDX39A	DDX39A;DDX39	13	4	4	36.8	12.9	12.9	49.129	0	17.347	1480900000	27
Dynein heavy chain 5, axonemal	DNAH5	3	3	3	2	2	2	225.93	0.0069444	1.666	1480600000	3
Nuclear fragile X mental retardation-interacting protein 2	NUFIP2	10	10	10	24	24	24	76.12	0	136.74	1479700000	66
Ras-related protein Rap-2b	DKFZp547A0616;RAP2B	6	6	3	49.7	49.7	23.8	20.294	0	68.262	1478700000	51
Rac GTPase-activating protein 1	RACGAP1	7	7	7	19.9	19.9	19.9	70.968	0	46.174	1477100000	87
Dynactin subunit 4	DCTN4	13	13	13	52.6	52.6	52.6	52.337	0	189.34	1473100000	112
ATPase family AAA domain-containing protein 3B	ATAD3B	15	5	2	28.9	11.4	6.3	72.572	0	51.807	1468200000	26
Palladin	PALLD	11	11	11	14.4	14.4	14.4	150.56	0	147.68	1467200000	67
Centrosomal protein of 170 kDa	CEP170	22	22	13	23.7	23.7	14.5	175.29	0	120.23	1465900000	83
Leucine-rich repeat flightless-interacting protein 1	LRRFIP1	10	10	6	17.2	17.2	10.8	82.688	0	159.42	1465100000	40
Prolyl 4-hydroxylase subunit alpha-2	P4HA2;DKFZp686M0919	6	6	6	15.3	15.3	15.3	57.377	0	95.469	1464700000	30
NADH dehydrogenase [ubiquinone] 1 beta subcomplex subunit 9	NDUFB9	5	5	5	34.5	34.5	34.5	20.383	0	83.648	1463300000	41
Gamma-taxilin	TXLNG	10	10	10	26.3	26.3	26.3	60.585	0	65.459	1463200000	41
Uncharacterized protein CXorf57	CXorf57	9	9	9	19.5	19.5	19.5	97.553	0	57.648	1460900000	56
Serine/arginine-rich splicing factor 10	SRSF10	7	7	5	34.3	34.3	27.3	20.913	0	15.834	1459900000	27
Maleylacetoacetate isomerase	GSTZ1	3	3	3	18.4	18.4	18.4	19.373	0	7.9692	1457500000	27
Inhibitor of nuclear factor kappa-B kinase-interacting protein	IKBIP;IKIP	6	6	6	19.4	19.4	19.4	39.309	0	55.271	1456400000	30
Splicing factor 3B subunit 6	SF3B6	4	4	4	39.2	39.2	39.2	14.585	0	24.761	1454400000	25
Sideroflexin;Sideroflexin-3	SFXN3	2	2	2	13.6	13.6	13.6	19.605	0	4.574	1453100000	10
Cation-independent mannose-6-phosphate receptor	IGF2R	17	17	17	12.1	12.1	12.1	274.37	0	55.369	1452200000	79
Phosphatidate cytidylyltransferase;Phosphatidate cytidylyltransferase 2	CDS2	4	4	4	11.2	11.2	11.2	51.359	0	121.71	1451400000	33
LEM domain-containing protein 2	LEMD2	7	7	7	16.9	16.9	16.9	56.974	0	39.937	1451200000	42
Ras-related protein Rab-4A	RAB4A	4	4	4	24.4	24.4	24.4	23.902	0	13.535	1451000000	23
Adaptin ear-binding coat-associated protein 2	NECAP2	3	3	3	34.6	34.6	34.6	28.338	0	43.119	1449600000	107
Lysophosphatidylcholine acyltransferase 1	AYTL2;LPCAT1	5	5	5	13.8	13.8	13.8	54.189	0	8.3084	1448800000	13
Transmembrane protein 65	TMEM65	5	5	5	22.5	22.5	22.5	25.498	0	14.538	1447200000	45
Ubiquitin carboxyl-terminal hydrolase 24	USP24	16	16	16	10.4	10.4	10.4	294.36	0	64.849	1447200000	48
DnaJ homolog subfamily C member 5	DNAJC5;FLJ00095	5	5	5	46	46	46	22.149	0	67.991	1445800000	51
Protein FAM50A	FAM50A	6	6	3	25.4	25.4	11.8	40.241	0	18.565	1444900000	29
UPF0587 protein C1orf123	C1orf123	7	7	7	70	70	70	18.048	0	126.21	1444300000	58
Small nuclear ribonucleoprotein Sm D1	SNRPD1	5	5	5	54.6	54.6	54.6	13.281	0	70.183	1443500000	39
7,8-dihydro-8-oxoguanine triphosphatase	NUDT1	3	3	3	25.6	25.6	25.6	17.951	0	38.456	1442800000	28
Tubulin alpha-1A chain;Tubulin alpha-3C/D chain;Tubulin alpha-3E chain	TUBA1A;TUBA2;TUBA3C;TUBA3E	21	1	0	65.6	2.9	0	50.135	0	8.5347	1442200000	24
Cleavage stimulation factor subunit 1	CSTF1	7	7	7	29.9	29.9	29.9	48.357	0	105.59	1442000000	58
Sorting nexin-4	SNX4	8	8	8	23.8	23.8	23.8	51.908	0	78.147	1436900000	47
Ras-related protein Rab-2B	RAB2B;DKFZp313C1541	6	3	3	38.9	22.2	22.2	24.214	0	80.899	1435400000	24
RNA-binding protein 42	RBM42	4	4	4	16.8	16.8	16.8	48.024	0	95.814	1433900000	80
RRP12-like protein	RRP12	8	8	8	8.9	8.9	8.9	143.67	0	45.485	1433600000	43
Glycogen synthase kinase-3 beta	GSK3B	7	7	6	31.4	31.4	29	46.744	0	88.984	1433300000	44
Vesicle-associated membrane protein 8	VAMP8	3	3	3	33	33	33	11.438	0	10.325	1433000000	13
[truncated: 3,604 more rows]
